# Supplementary material for: GSK-3α/β and MEK inhibitors assist the microenvironment of tumor initiation
Source: Cytotechnology. 2023 Apr 1;75(3):243–53. doi: 10.1007/s10616-023-00575-1 (PMC10167063; doi:10.1007/s10616-023-00575-1)
Supplement: Supplementary file 1 — Supplementary file1 (XLSX 2755 kb) [file 10616_2023_575_MOESM1_ESM.xlsx]

## Sheet: Differentially expressed genes
test_id	gene_id	gene	locus	sample_1	sample_2	status	value_1	value_2	log2(fold_change)	test_stat	p_value	q_value
ABCA12	ABCA12	ABCA12	chr2:214810228-215138428	hiPSCs	hiPS-BxcmP	NOTEST	0.0619292	0	#NAME?	0	1	1
ABCA4	ABCA4	ABCA4	chr1:93992836-94121149	hiPSCs	hiPS-BxcmP	NOTEST	0.0685608	0	#NAME?	0	1	1
ABCC13	ABCC13	ABCC13	chr21:14273798-14301386	hiPSCs	hiPS-BxcmP	NOTEST	1.37023	0	#NAME?	0	1	1
ABCC6P1	ABCC6P1	ABCC6P1	chr16:18571247-18598289	hiPSCs	hiPS-BxcmP	NOTEST	0.195085	0	#NAME?	0	1	1
ABCD2	ABCD2	ABCD2	chr12:39551219-39620041	hiPSCs	hiPS-BxcmP	NOTEST	0.0317406	0	#NAME?	0	1	1
ABCG5	ABCG5	ABCG5	chr2:43774038-43838900	hiPSCs	hiPS-BxcmP	NOTEST	0.0647178	0	#NAME?	0	1	1
AC002454.1	AC002454.1	AC002454.1	chr7:92604920-92917187	hiPSCs	hiPS-BxcmP	OK	3.36741	0	#NAME?	#NAME?	0.17495	0.997253
AC002463.3	AC002463.3	AC002463.3	chr7:112622380-112708072	hiPSCs	hiPS-BxcmP	NOTEST	0.344524	0	#NAME?	0	1	1
AC002480.3	AC002480.3	AC002480.3	chr7:22563336-22577080	hiPSCs	hiPS-BxcmP	NOTEST	0.958467	0	#NAME?	0	1	1
AC004019.13	AC004019.13	AC004019.13	chr22:17563482-17590881	hiPSCs	hiPS-BxcmP	NOTEST	0.303496	0	#NAME?	0	1	1
AC005550.4	AC005550.4	AC005550.4	chr7:15688377-15696892	hiPSCs	hiPS-BxcmP	NOTEST	0.522215	0	#NAME?	0	1	1
AC010890.1	AC010890.1	AC010890.1	chr2:132671787-133641547	hiPSCs	hiPS-BxcmP	NOTEST	0.55005	0	#NAME?	0	1	1
AC018470.4	AC018470.4	AC018470.4	chr2:174326026-174330643	hiPSCs	hiPS-BxcmP	NOTEST	0.729688	0	#NAME?	0	1	1
AC019118.2	AC019118.2	AC019118.2	chr2:2895047-3126026	hiPSCs	hiPS-BxcmP	NOTEST	0.538137	0	#NAME?	0	1	1
AC020571.3	AC020571.3	AC020571.3	chr2:196199246-196592611	hiPSCs	hiPS-BxcmP	NOTEST	0.688414	0	#NAME?	0	1	1
AC058791.1	AC058791.1	AC058791.1	chr7:130880991-130913310	hiPSCs	hiPS-BxcmP	NOTEST	0.0813544	0	#NAME?	0	1	1
AC073283.4	AC073283.4	AC073283.4	chr2:47192404-47345074	hiPSCs	hiPS-BxcmP	NOTEST	0.0918723	0	#NAME?	0	1	1
AC093690.1	AC093690.1	AC093690.1	chr2:27781363-28338901	hiPSCs	hiPS-BxcmP	NOTEST	0.0865167	0	#NAME?	0	1	1
AC096559.1	AC096559.1	AC096559.1	chr2:12007115-12578348	hiPSCs	hiPS-BxcmP	NOTEST	0.579076	0	#NAME?	0	1	1
AC097468.4	AC097468.4	AC097468.4	chr2:219002214-219041551	hiPSCs	hiPS-BxcmP	NOTEST	0.0922384	0	#NAME?	0	1	1
AC116035.1	AC116035.1	AC116035.1	chr3:30518875-30527193	hiPSCs	hiPS-BxcmP	NOTEST	0.549995	0	#NAME?	0	1	1
AC147651.4	AC147651.4	AC147651.4	chr7:549196-786479	hiPSCs	hiPS-BxcmP	NOTEST	0.522334	0	#NAME?	0	1	1
ACE2	ACE2	ACE2	chrX:15561032-15602069	hiPSCs	hiPS-BxcmP	OK	2.92283	0	#NAME?	#NAME?	5e-05	0.028125
ACSL5	ACSL5	ACSL5	chr10:112374157-112428380	hiPSCs	hiPS-BxcmP	NOTEST	0.108782	0	#NAME?	0	1	1
ACSM4	ACSM4	ACSM4	chr12:7304331-7328373	hiPSCs	hiPS-BxcmP	NOTEST	0.322634	0	#NAME?	0	1	1
ACTR3C	ACTR3C	ACTR3C	chr7:150247211-150341683	hiPSCs	hiPS-BxcmP	NOTEST	0.494403	0	#NAME?	0	1	1
ADAM5	ADAM5	ADAM5	chr8:39314662-39417226	hiPSCs	hiPS-BxcmP	NOTEST	0.109359	0	#NAME?	0	1	1
ADAMTS9-AS2	ADAMTS9-AS2	ADAMTS9-AS2	chr3:64515653-65011468	hiPSCs	hiPS-BxcmP	NOTEST	0.0813544	0	#NAME?	0	1	1
ADCY10	ADCY10	ADCY10	chr1:167809119-167914369	hiPSCs	hiPS-BxcmP	NOTEST	0.0832029	0	#NAME?	0	1	1
ADH6	ADH6	ADH6	chr4:99088856-99301356	hiPSCs	hiPS-BxcmP	NOTEST	0.133475	0	#NAME?	0	1	1
ADIPOQ	ADIPOQ	ADIPOQ	chr3:186842673-186858463	hiPSCs	hiPS-BxcmP	NOTEST	0.522435	0	#NAME?	0	1	1
ADTRP	ADTRP	ADTRP	chr6:11713654-11779628	hiPSCs	hiPS-BxcmP	NOTEST	0.516739	0	#NAME?	0	1	1
AK6-2	AK6-2	AK6	chr5_GL339449v2_alt:134918-198224	hiPSCs	hiPS-BxcmP	NOTEST	0.17119	0	#NAME?	0	1	1
AKR1B10	AKR1B10	AKR1B10	chr7:134527591-134541414	hiPSCs	hiPS-BxcmP	OK	1.94399	0	#NAME?	#NAME?	0.02265	0.921557
AKR1D1	AKR1D1	AKR1D1	chr7:138076431-138118304	hiPSCs	hiPS-BxcmP	NOTEST	0.609965	0	#NAME?	0	1	1
ALB	ALB	ALB	chr4:73404254-73421412	hiPSCs	hiPS-BxcmP	NOTEST	0.0805856	0	#NAME?	0	1	1
ALS2CR11	ALS2CR11	ALS2CR11	chr2:201487231-201619182	hiPSCs	hiPS-BxcmP	NOTEST	0.149107	0	#NAME?	0	1	1
AMELY	AMELY	AMELY	chrY:6865917-6874027	hiPSCs	hiPS-BxcmP	NOTEST	0.572966	0	#NAME?	0	1	1
ANGPTL7	ANGPTL7	ANGPTL7	chr1:11106530-11262557	hiPSCs	hiPS-BxcmP	NOTEST	0.0788982	0	#NAME?	0	1	1
ANKRD22	ANKRD22	ANKRD22	chr10:88802729-88851975	hiPSCs	hiPS-BxcmP	NOTEST	0.0432109	0	#NAME?	0	1	1
ANKRD29	ANKRD29	ANKRD29	chr18:23600012-23662885	hiPSCs	hiPS-BxcmP	NOTEST	0.159036	0	#NAME?	0	1	1
ANKRD31	ANKRD31	ANKRD31	chr5:75068296-75236878	hiPSCs	hiPS-BxcmP	NOTEST	0.0558739	0	#NAME?	0	1	1
ANKRD34C	ANKRD34C	ANKRD34C	chr15:79191706-79298239	hiPSCs	hiPS-BxcmP	NOTEST	0.0312328	0	#NAME?	0	1	1
ANKRD55	ANKRD55	ANKRD55	chr5:56099674-56233359	hiPSCs	hiPS-BxcmP	NOTEST	0.0920594	0	#NAME?	0	1	1
AP001258.4	AP001258.4	AP001258.4	chr11:59133971-59142808	hiPSCs	hiPS-BxcmP	NOTEST	0.402928	0	#NAME?	0	1	1
APBA1	APBA1	APBA1	chr9:69427531-69672359	hiPSCs	hiPS-BxcmP	NOTEST	0.359114	0	#NAME?	0	1	1
APOA4	APOA4	APOA4	chr11:116820701-116823295	hiPSCs	hiPS-BxcmP	OK	2.7808	0	#NAME?	#NAME?	0.00195	0.274219
APOB	APOB	APOB	chr2:21001428-21044073	hiPSCs	hiPS-BxcmP	NOTEST	0.781837	0	#NAME?	0	1	1
APOBR	APOBR	APOBR	chr16:28494648-28498970	hiPSCs	hiPS-BxcmP	NOTEST	0.0455686	0	#NAME?	0	1	1
APOC1P1	APOC1P1	APOC1P1	chr19:44926802-44931386	hiPSCs	hiPS-BxcmP	NOTEST	0.313053	0	#NAME?	0	1	1
APOC4-APOC2	APOC4-APOC2	APOC4-APOC2	chr19:44942237-44949565	hiPSCs	hiPS-BxcmP	NOTEST	0.101737	0	#NAME?	0	1	1
AQP4-AS1	AQP4-AS1	AQP4-AS1	chr18:26852042-27185338	hiPSCs	hiPS-BxcmP	NOTEST	0.225494	0	#NAME?	0	1	1
AREG	AREG	AREG	chr4:74445135-74455009	hiPSCs	hiPS-BxcmP	NOTEST	0.808852	0	#NAME?	0	1	1
ARG1	ARG1	ARG1	chr6:131573203-131628239	hiPSCs	hiPS-BxcmP	NOTEST	0.393428	0	#NAME?	0	1	1
ARHGAP11A-2	ARHGAP11A-2	ARHGAP11A	chr15_KI270905v1_alt:4808040-4854533	hiPSCs	hiPS-BxcmP	NOTEST	0.051018	0	#NAME?	0	1	1
ARHGEF28	ARHGEF28	ARHGEF28	chr5:73626157-73941993	hiPSCs	hiPS-BxcmP	OK	1.66258	0	#NAME?	#NAME?	5e-05	0.028125
ARHGEF37	ARHGEF37	ARHGEF37	chr5:149581392-149634968	hiPSCs	hiPS-BxcmP	NOTEST	0.0718891	0	#NAME?	0	1	1
ARMCX5-GPRASP2	ARMCX5-GPRASP2,GPRASP2	ARMCX5-GPRASP2,GPRASP2	chrX:102599167-102717733	hiPSCs	hiPS-BxcmP	NOTEST	0.420984	0	#NAME?	0	1	1
ARMS2	ARMS2	ARMS2	chr10:122454662-122457352	hiPSCs	hiPS-BxcmP	NOTEST	0.283476	0	#NAME?	0	1	1
ARPP21	ARPP21	ARPP21	chr3:35639173-35794496	hiPSCs	hiPS-BxcmP	NOTEST	0.177158	0	#NAME?	0	1	1
ARSJ	ARSJ	ARSJ	chr4:113900283-113980125	hiPSCs	hiPS-BxcmP	OK	3.08562	0	#NAME?	#NAME?	0.0004	0.131707
ART3	ART3	ART3	chr4:76011179-76112802	hiPSCs	hiPS-BxcmP	NOTEST	0.174064	0	#NAME?	0	1	1
ART4	ART4	ART4	chr12:14829310-14843479	hiPSCs	hiPS-BxcmP	NOTEST	0.142807	0	#NAME?	0	1	1
ARX	ARX	ARX	chrX:25003693-25015948	hiPSCs	hiPS-BxcmP	NOTEST	0.429676	0	#NAME?	0	1	1
ASAH2	ASAH2	ASAH2	chr10:50187239-50248610	hiPSCs	hiPS-BxcmP	NOTEST	0.156035	0	#NAME?	0	1	1
ASB14	ASB14	ASB14	chr3:57227736-57292725	hiPSCs	hiPS-BxcmP	NOTEST	0.412781	0	#NAME?	0	1	1
ASPA	ASPA	ASPA	chr17:3440010-3557995	hiPSCs	hiPS-BxcmP	NOTEST	0.419437	0	#NAME?	0	1	1
ASPN	ASPN	ASPN	chr9:92297357-92670265	hiPSCs	hiPS-BxcmP	NOTEST	0.157566	0	#NAME?	0	1	1
ATP10B	ATP10B	ATP10B	chr5:160563119-160852212	hiPSCs	hiPS-BxcmP	NOTEST	0.0743124	0	#NAME?	0	1	1
ATP13A4	ATP13A4	ATP13A4	chr3:193401744-193555582	hiPSCs	hiPS-BxcmP	NOTEST	0.129293	0	#NAME?	0	1	1
ATP1A4	ATP1A4	ATP1A4	chr1:160151561-160186977	hiPSCs	hiPS-BxcmP	NOTEST	0.237334	0	#NAME?	0	1	1
ATP4B	ATP4B	ATP4B	chr13:113648803-113658198	hiPSCs	hiPS-BxcmP	NOTEST	0.128227	0	#NAME?	0	1	1
ATP8B4	ATP8B4	ATP8B4	chr15:49858237-50119222	hiPSCs	hiPS-BxcmP	NOTEST	0.133526	0	#NAME?	0	1	1
AXDND1	AXDND1	AXDND1	chr1:179365717-179575951	hiPSCs	hiPS-BxcmP	NOTEST	0.0517834	0	#NAME?	0	1	1
B3GAT2	B3GAT2	B3GAT2	chr6:70667770-70957085	hiPSCs	hiPS-BxcmP	NOTEST	0.342658	0	#NAME?	0	1	1
BANCR	BANCR	BANCR	chr9:69296680-69307056	hiPSCs	hiPS-BxcmP	OK	1.84723	0	#NAME?	#NAME?	0.0555	0.997253
BARX2	BARX2	BARX2	chr11:129375985-129452279	hiPSCs	hiPS-BxcmP	NOTEST	0.211716	0	#NAME?	0	1	1
BCAS1	BCAS1	BCAS1	chr20:53943539-54070765	hiPSCs	hiPS-BxcmP	NOTEST	0.0615146	0	#NAME?	0	1	1
BCMO1	BCMO1	BCMO1	chr16:81238690-81291142	hiPSCs	hiPS-BxcmP	NOTEST	0.0739638	0	#NAME?	0	1	1
BCORP1	BCORP1	BCORP1	chrY:19455430-19503153	hiPSCs	hiPS-BxcmP	NOTEST	0.0472153	0	#NAME?	0	1	1
BDKRB2	BDKRB2	BDKRB2	chr14:96204797-96244329	hiPSCs	hiPS-BxcmP	NOTEST	0.122727	0	#NAME?	0	1	1
BEST3	BEST3	BEST3	chr12:69643507-69699416	hiPSCs	hiPS-BxcmP	NOTEST	0.0614564	0	#NAME?	0	1	1
BFSP2-AS1	BFSP2-AS1	BFSP2-AS1	chr3:133038287-133475212	hiPSCs	hiPS-BxcmP	NOTEST	0.25294	0	#NAME?	0	1	1
BHMT2	BHMT2	BHMT2	chr5:79069723-79090074	hiPSCs	hiPS-BxcmP	NOTEST	0.335511	0	#NAME?	0	1	1
BIRC7	BIRC7	BIRC7	chr20:63235882-63240507	hiPSCs	hiPS-BxcmP	NOTEST	0.451054	0	#NAME?	0	1	1
BLNK	BLNK	BLNK	chr10:96191698-96271576	hiPSCs	hiPS-BxcmP	NOTEST	0.263097	0	#NAME?	0	1	1
BMP10	BMP10	BMP10	chr2:68865480-68871517	hiPSCs	hiPS-BxcmP	NOTEST	0.120234	0	#NAME?	0	1	1
BMX	BMX	BMX	chrX:15500776-15556529	hiPSCs	hiPS-BxcmP	NOTEST	0.0708548	0	#NAME?	0	1	1
BOD1L2	BOD1L2	BOD1L2	chr18:57147061-57150408	hiPSCs	hiPS-BxcmP	NOTEST	0.104176	0	#NAME?	0	1	1
BPIFB2	BPIFB2	BPIFB2	chr20:33007577-33023709	hiPSCs	hiPS-BxcmP	NOTEST	0.192476	0	#NAME?	0	1	1
BTBD8	BTBD8	BTBD8	chr1:92080304-92147840	hiPSCs	hiPS-BxcmP	NOTEST	0.134285	0	#NAME?	0	1	1
C10orf131	C10orf131	C10orf131	chr10:95711778-96090235	hiPSCs	hiPS-BxcmP	NOTEST	0.17245	0	#NAME?	0	1	1
C10orf32-ASMT	C10orf32-ASMT	C10orf32-ASMT	chr10:102854209-102901899	hiPSCs	hiPS-BxcmP	OK	2.29028	0	#NAME?	#NAME?	0.21855	0.997253
C10orf55	C10orf55	C10orf55	chr10:73909968-73922777	hiPSCs	hiPS-BxcmP	NOTEST	0.427037	0	#NAME?	0	1	1
C11orf16	C11orf16	C11orf16	chr11:8911149-8933006	hiPSCs	hiPS-BxcmP	NOTEST	0.287859	0	#NAME?	0	1	1
C11orf87	C11orf87	C11orf87	chr11:109421843-109429167	hiPSCs	hiPS-BxcmP	NOTEST	0.397848	0	#NAME?	0	1	1
C11orf88	C11orf88	C11orf88	chr11:111514042-111537031	hiPSCs	hiPS-BxcmP	NOTEST	0.339262	0	#NAME?	0	1	1
C12orf36	C12orf36	C12orf36	chr12:13370670-13376745	hiPSCs	hiPS-BxcmP	OK	1.5844	0	#NAME?	#NAME?	0.0006	0.165306
C12orf39	C12orf39	C12orf39	chr12:21526321-21531276	hiPSCs	hiPS-BxcmP	NOTEST	0.935043	0	#NAME?	0	1	1
C12orf71	C12orf71	C12orf71	chr12:27081056-27082522	hiPSCs	hiPS-BxcmP	NOTEST	0.222083	0	#NAME?	0	1	1
C12orf79	C12orf79	C12orf79	chr12:91984975-92145897	hiPSCs	hiPS-BxcmP	NOTEST	0.0853964	0	#NAME?	0	1	1
C14orf105	C14orf105	C14orf105	chr14:57469299-57493863	hiPSCs	hiPS-BxcmP	NOTEST	0.227337	0	#NAME?	0	1	1
C16orf3	C16orf3	C16orf3	chr16:90004864-90047783	hiPSCs	hiPS-BxcmP	NOTEST	0.213878	0	#NAME?	0	1	1
C17orf47	C17orf47	C17orf47	chr17:58520249-58692055	hiPSCs	hiPS-BxcmP	NOTEST	0.171403	0	#NAME?	0	1	1
C17orf82	C17orf82	C17orf82	chr17:61411750-61413280	hiPSCs	hiPS-BxcmP	NOTEST	0.125253	0	#NAME?	0	1	1
C19orf35	C19orf35	C19orf35	chr19:2274631-2282182	hiPSCs	hiPS-BxcmP	NOTEST	0.0694313	0	#NAME?	0	1	1
C1orf110	C1orf110	C1orf110	chr1:162850975-162868815	hiPSCs	hiPS-BxcmP	NOTEST	0.128199	0	#NAME?	0	1	1
C1orf65	C1orf65	C1orf65	chr1:223393372-223395470	hiPSCs	hiPS-BxcmP	NOTEST	0.0870358	0	#NAME?	0	1	1
C1orf87	C1orf87	C1orf87	chr1:59990393-60073770	hiPSCs	hiPS-BxcmP	NOTEST	0.361746	0	#NAME?	0	1	1
C21orf15	C21orf15	C21orf15	chr21:13843132-13848364	hiPSCs	hiPS-BxcmP	NOTEST	0.155408	0	#NAME?	0	1	1
C22orf42	C22orf42	C22orf42	chr22:32149005-32159523	hiPSCs	hiPS-BxcmP	NOTEST	0.143693	0	#NAME?	0	1	1
C2orf54	C2orf54	C2orf54	chr2:240886047-240896156	hiPSCs	hiPS-BxcmP	NOTEST	0.566373	0	#NAME?	0	1	1
C2orf66	C2orf66	C2orf66	chr2:196804414-196810276	hiPSCs	hiPS-BxcmP	NOTEST	0.24068	0	#NAME?	0	1	1
C2orf70	C2orf70	C2orf70	chr2:26562558-26579527	hiPSCs	hiPS-BxcmP	NOTEST	0.353332	0	#NAME?	0	1	1
C2orf91	C2orf91	C2orf91	chr2:41935367-41953803	hiPSCs	hiPS-BxcmP	NOTEST	0.0464971	0	#NAME?	0	1	1
C3AR1	C3AR1	C3AR1	chr12:8058322-8066359	hiPSCs	hiPS-BxcmP	NOTEST	0.094278	0	#NAME?	0	1	1
C3orf20	C3orf20	C3orf20	chr3:14675098-14773036	hiPSCs	hiPS-BxcmP	NOTEST	0.0744646	0	#NAME?	0	1	1
C3orf27	C3orf27	C3orf27	chr3:128571999-128576086	hiPSCs	hiPS-BxcmP	NOTEST	0.0658477	0	#NAME?	0	1	1
C3orf56	C3orf56	C3orf56	chr3:127193130-127198185	hiPSCs	hiPS-BxcmP	NOTEST	0.215518	0	#NAME?	0	1	1
C7	C7	C7	chr5:40909496-40982939	hiPSCs	hiPS-BxcmP	NOTEST	0.0858268	0	#NAME?	0	1	1
C8orf48	C8orf48	C8orf48	chr8:13566842-13568288	hiPSCs	hiPS-BxcmP	NOTEST	1.33952	0	#NAME?	0	1	1
C8orf49	C8orf49	C8orf49	chr8:11761255-11763223	hiPSCs	hiPS-BxcmP	NOTEST	0.18714	0	#NAME?	0	1	1
C9	C9	C9	chr5:39284274-39364553	hiPSCs	hiPS-BxcmP	NOTEST	0.0659549	0	#NAME?	0	1	1
C9orf66	C9orf66	C9orf66	chr9:213107-465259	hiPSCs	hiPS-BxcmP	NOTEST	0.317745	0	#NAME?	0	1	1
CAMP	CAMP	CAMP	chr3:48223346-48225491	hiPSCs	hiPS-BxcmP	NOTEST	0.637186	0	#NAME?	0	1	1
CAPN8	CAPN8	CAPN8	chr1:223541608-223558167	hiPSCs	hiPS-BxcmP	NOTEST	0.285474	0	#NAME?	0	1	1
CAPN8-2	CAPN8-2	CAPN8	chr1:223609152-223665734	hiPSCs	hiPS-BxcmP	NOTEST	0.116852	0	#NAME?	0	1	1
CARD6	CARD6	CARD6	chr5:40841307-40855354	hiPSCs	hiPS-BxcmP	NOTEST	0.125906	0	#NAME?	0	1	1
CARD9	CARD9	CARD9	chr9:136363955-136373681	hiPSCs	hiPS-BxcmP	NOTEST	0.34353	0	#NAME?	0	1	1
CASC18	CASC18	CASC18	chr12:105704202-105744063	hiPSCs	hiPS-BxcmP	NOTEST	0.601585	0	#NAME?	0	1	1
CASS4	CASS4	CASS4	chr20:56411554-56459340	hiPSCs	hiPS-BxcmP	NOTEST	0.302363	0	#NAME?	0	1	1
CATSPER3	CATSPER3	CATSPER3	chr5:134967905-135011707	hiPSCs	hiPS-BxcmP	NOTEST	0.143312	0	#NAME?	0	1	1
CCDC129	CCDC129	CCDC129	chr7:31514070-31658720	hiPSCs	hiPS-BxcmP	OK	1.95373	0	#NAME?	#NAME?	0.00085	0.185081
CCDC144CP	CCDC144CP	CCDC144CP	chr17:20321173-20402191	hiPSCs	hiPS-BxcmP	NOTEST	0.204183	0	#NAME?	0	1	1
CCDC162P	CCDC162P	CCDC162P	chr6:109294302-109308220	hiPSCs	hiPS-BxcmP	NOTEST	0.67713	0	#NAME?	0	1	1
CCDC178	CCDC178	CCDC178	chr18:32937401-33440721	hiPSCs	hiPS-BxcmP	NOTEST	0.0526802	0	#NAME?	0	1	1
CCDC54	CCDC54	CCDC54	chr3:107377340-107378634	hiPSCs	hiPS-BxcmP	NOTEST	0.153204	0	#NAME?	0	1	1
CCL1	CCL1	CCL1	chr17:34360327-34363233	hiPSCs	hiPS-BxcmP	NOTEST	0.453139	0	#NAME?	0	1	1
CCL22	CCL22	CCL22	chr16:57358782-57366190	hiPSCs	hiPS-BxcmP	NOTEST	0.120842	0	#NAME?	0	1	1
CCL28	CCL28	CCL28	chr5:43357483-43412386	hiPSCs	hiPS-BxcmP	NOTEST	1.39783	0	#NAME?	0	1	1
CCR1	CCR1	CCR1	chr3:46201708-46208341	hiPSCs	hiPS-BxcmP	NOTEST	0.199244	0	#NAME?	0	1	1
CCR8	CCR8	CCR8	chr3:39329705-39333680	hiPSCs	hiPS-BxcmP	NOTEST	0.90692	0	#NAME?	0	1	1
CD163	CD163	CD163	chr12:7470815-7503818	hiPSCs	hiPS-BxcmP	NOTEST	0.0927685	0	#NAME?	0	1	1
CD163L1	CD163L1	CD163L1	chr12:7354959-7444183	hiPSCs	hiPS-BxcmP	NOTEST	0.0372519	0	#NAME?	0	1	1
CD22	CD22	CD22	chr19:35292085-35347361	hiPSCs	hiPS-BxcmP	NOTEST	0.192536	0	#NAME?	0	1	1
CD226	CD226	CD226	chr18:69862955-69961805	hiPSCs	hiPS-BxcmP	NOTEST	0.360931	0	#NAME?	0	1	1
CD244	CD244	CD244	chr1:160830159-160862902	hiPSCs	hiPS-BxcmP	NOTEST	0.0811045	0	#NAME?	0	1	1
CD300E	CD300E	CD300E	chr17:74609882-74623758	hiPSCs	hiPS-BxcmP	NOTEST	0.0492684	0	#NAME?	0	1	1
CD38	CD38	CD38	chr4:15778297-15849083	hiPSCs	hiPS-BxcmP	NOTEST	0.250979	0	#NAME?	0	1	1
CD3D	CD3D	CD3D	chr11:118339073-118342744	hiPSCs	hiPS-BxcmP	NOTEST	0.321119	0	#NAME?	0	1	1
CD80	CD80	CD80	chr3:119524292-119559634	hiPSCs	hiPS-BxcmP	NOTEST	0.0642802	0	#NAME?	0	1	1
CD93	CD93	CD93	chr20:23079355-23086340	hiPSCs	hiPS-BxcmP	NOTEST	0.426073	0	#NAME?	0	1	1
CDC14C	CDC14C	CDC14C	chr7:48924560-48927453	hiPSCs	hiPS-BxcmP	NOTEST	0.731873	0	#NAME?	0	1	1
CDH17	CDH17	CDH17	chr8:94127165-94217303	hiPSCs	hiPS-BxcmP	NOTEST	0.0935987	0	#NAME?	0	1	1
CDKN2B-AS1	CDKN2B-AS1	CDKN2B-AS1	chr9:21994790-22121097	hiPSCs	hiPS-BxcmP	OK	1.95278	0	#NAME?	#NAME?	0.0082	0.639884
CECR3	CECR3	CECR3	chr22:17256858-17266733	hiPSCs	hiPS-BxcmP	NOTEST	0.0965246	0	#NAME?	0	1	1
CELA1	CELA1	CELA1	chr12:51328442-51346679	hiPSCs	hiPS-BxcmP	NOTEST	0.226428	0	#NAME?	0	1	1
CELF2-AS1	CELF2-AS1	CELF2-AS1	chr10:10796887-11336675	hiPSCs	hiPS-BxcmP	NOTEST	0.182762	0	#NAME?	0	1	1
CEP170P1	CEP170P1	CEP170P1	chr4:118516339-118554204	hiPSCs	hiPS-BxcmP	NOTEST	0.194375	0	#NAME?	0	1	1
CES5A	CES5A	CES5A	chr16:55846153-55956031	hiPSCs	hiPS-BxcmP	NOTEST	0.181252	0	#NAME?	0	1	1
CHIAP2	CHIAP2	CHIAP2	chr1:111280523-111286108	hiPSCs	hiPS-BxcmP	NOTEST	0.0631281	0	#NAME?	0	1	1
CIDEC	CIDEC	CIDEC	chr3:9866709-9880257	hiPSCs	hiPS-BxcmP	NOTEST	0.168431	0	#NAME?	0	1	1
CLC	CLC	CLC	chr19:39731252-39738029	hiPSCs	hiPS-BxcmP	NOTEST	0.408574	0	#NAME?	0	1	1
CLCA2	CLCA2	CLCA2	chr1:86424085-86456558	hiPSCs	hiPS-BxcmP	NOTEST	0.128298	0	#NAME?	0	1	1
CLDN14	CLDN14	CLDN14	chr21:36460620-36576569	hiPSCs	hiPS-BxcmP	NOTEST	0.162904	0	#NAME?	0	1	1
CLDN16	CLDN16	CLDN16	chr3:190387871-190412143	hiPSCs	hiPS-BxcmP	NOTEST	0.0592017	0	#NAME?	0	1	1
CLDN2	CLDN2	CLDN2	chrX:106900062-106930861	hiPSCs	hiPS-BxcmP	NOTEST	0.0603317	0	#NAME?	0	1	1
CLEC1B	CLEC1B	CLEC1B	chr12:9948136-10000794	hiPSCs	hiPS-BxcmP	NOTEST	0.254517	0	#NAME?	0	1	1
CLEC4E	CLEC4E	CLEC4E	chr12:8533304-8540962	hiPSCs	hiPS-BxcmP	NOTEST	0.168636	0	#NAME?	0	1	1
CLEC7A	CLEC7A	CLEC7A	chr12:10116776-10130269	hiPSCs	hiPS-BxcmP	NOTEST	0.229421	0	#NAME?	0	1	1
CLEC9A	CLEC9A	CLEC9A	chr12:10030676-10065966	hiPSCs	hiPS-BxcmP	NOTEST	0.112785	0	#NAME?	0	1	1
CLIC5	CLIC5	CLIC5	chr6:45898450-46080348	hiPSCs	hiPS-BxcmP	NOTEST	0.095633	0	#NAME?	0	1	1
CLRN1-AS1	CLRN1-AS1	CLRN1-AS1	chr3:150926162-151079830	hiPSCs	hiPS-BxcmP	NOTEST	0.0895864	0	#NAME?	0	1	1
CLSTN2-AS1	CLSTN2-AS1	CLSTN2-AS1	chr3:139935184-140568077	hiPSCs	hiPS-BxcmP	NOTEST	0.0661434	0	#NAME?	0	1	1
CNGB3	CNGB3	CNGB3	chr8:86573934-86743675	hiPSCs	hiPS-BxcmP	NOTEST	0.0464415	0	#NAME?	0	1	1
CNR2	CNR2	CNR2	chr1:23870514-23959054	hiPSCs	hiPS-BxcmP	NOTEST	0.495691	0	#NAME?	0	1	1
COL17A1	COL17A1	COL17A1	chr10:104031287-104085880	hiPSCs	hiPS-BxcmP	NOTEST	1.11561	0	#NAME?	0	1	1
COL6A5	COL6A5	COL6A5	chr3:130345515-130484846	hiPSCs	hiPS-BxcmP	NOTEST	0.0187393	0	#NAME?	0	1	1
COLEC10	COLEC10	COLEC10	chr8:118952287-119106968	hiPSCs	hiPS-BxcmP	NOTEST	0.486878	0	#NAME?	0	1	1
CPA2	CPA2	CPA2	chr7:130266862-130289798	hiPSCs	hiPS-BxcmP	NOTEST	0.148161	0	#NAME?	0	1	1
CPA6	CPA6	CPA6	chr8:67422169-67746385	hiPSCs	hiPS-BxcmP	NOTEST	0.0971613	0	#NAME?	0	1	1
CPN2	CPN2	CPN2	chr3:194339764-194351335	hiPSCs	hiPS-BxcmP	NOTEST	0.151932	0	#NAME?	0	1	1
CRHBP	CRHBP	CRHBP	chr5:76952854-76969474	hiPSCs	hiPS-BxcmP	OK	4.75477	0	#NAME?	#NAME?	0.0002	0.09
CRP	CRP	CRP	chr1:159712288-159714589	hiPSCs	hiPS-BxcmP	NOTEST	0.0910975	0	#NAME?	0	1	1
CRTAM	CRTAM	CRTAM	chr11:122838546-122872639	hiPSCs	hiPS-BxcmP	NOTEST	0.074133	0	#NAME?	0	1	1
CRYM-AS1	CRYM-AS1	CRYM-AS1	chr16:21258517-21318591	hiPSCs	hiPS-BxcmP	NOTEST	0.078364	0	#NAME?	0	1	1
CSF2RB	CSF2RB	CSF2RB	chr22:36913596-36940449	hiPSCs	hiPS-BxcmP	NOTEST	0.0351098	0	#NAME?	0	1	1
CSH1	CSH1	CSH1	chr17:63894907-63896661	hiPSCs	hiPS-BxcmP	OK	1.90179	0	#NAME?	#NAME?	0.0427	0.997253
CST2	CST2	CST2	chr20:23823766-23826675	hiPSCs	hiPS-BxcmP	NOTEST	0.354104	0	#NAME?	0	1	1
CTAGE15	CTAGE15	CTAGE15	chr7:143571800-143574387	hiPSCs	hiPS-BxcmP	NOTEST	0.482504	0	#NAME?	0	1	1
CTB-118N6.3	CTB-118N6.3	CTB-118N6.3	chr5:116443554-116574855	hiPSCs	hiPS-BxcmP	OK	2.54077	0	#NAME?	#NAME?	0.0479	0.997253
CTB-174D11.1	CTB-174D11.1	CTB-174D11.1	chr5:168661732-169301129	hiPSCs	hiPS-BxcmP	NOTEST	0.256139	0	#NAME?	0	1	1
CTD-2201I18.1	CTD-2201I18.1	CTD-2201I18.1	chr5:80035346-80083665	hiPSCs	hiPS-BxcmP	NOTEST	0.0653431	0	#NAME?	0	1	1
CTSE	CTSE	CTSE	chr1:206009263-206023909	hiPSCs	hiPS-BxcmP	NOTEST	0.700793	0	#NAME?	0	1	1
CX3CR1	CX3CR1	CX3CR1	chr3:39263493-39281735	hiPSCs	hiPS-BxcmP	NOTEST	0.338505	0	#NAME?	0	1	1
CXADRP2	CXADRP2	CXADRP2	chr15:21371492-21373968	hiPSCs	hiPS-BxcmP	NOTEST	0.0723456	0	#NAME?	0	1	1
CXCL1	CXCL1	CXCL1	chr4:73869391-73871302	hiPSCs	hiPS-BxcmP	OK	3.4748	0	#NAME?	#NAME?	0.00185	0.265691
CXCR2	CXCR2	CXCR2	chr2:218125289-218137253	hiPSCs	hiPS-BxcmP	NOTEST	1.17595	0	#NAME?	0	1	1
CYBB	CYBB	CYBB	chrX:37780016-37813461	hiPSCs	hiPS-BxcmP	NOTEST	0.0396961	0	#NAME?	0	1	1
CYP3A4	CYP3A4	CYP3A4	chr7:99756959-99784188	hiPSCs	hiPS-BxcmP	NOTEST	0.0634372	0	#NAME?	0	1	1
CYP4F3	CYP4F3	CYP4F3	chr19:15640896-15660760	hiPSCs	hiPS-BxcmP	NOTEST	0.0589999	0	#NAME?	0	1	1
DACT3-AS1	DACT3-AS1	DACT3-AS1	chr19:46647611-46717127	hiPSCs	hiPS-BxcmP	NOTEST	0.455307	0	#NAME?	0	1	1
DCAF4L2	DCAF4L2	DCAF4L2	chr8:87870742-87874068	hiPSCs	hiPS-BxcmP	NOTEST	0.104884	0	#NAME?	0	1	1
DDX4	DDX4	DDX4	chr5:55738016-55817147	hiPSCs	hiPS-BxcmP	NOTEST	0.292644	0	#NAME?	0	1	1
DDX53	DDX53	DDX53	chrX:22259796-23293146	hiPSCs	hiPS-BxcmP	NOTEST	0.17122	0	#NAME?	0	1	1
2022-12-01	2022-12-01	2022-12-01	chr9:115141817-115402644	hiPSCs	hiPS-BxcmP	NOTEST	0.319395	0	#NAME?	0	1	1
DEFB1	DEFB1	DEFB1	chr8:6870574-6878007	hiPSCs	hiPS-BxcmP	NOTEST	0.715071	0	#NAME?	0	1	1
DGKG	DGKG	DGKG	chr3:186147200-186362234	hiPSCs	hiPS-BxcmP	NOTEST	0.0297022	0	#NAME?	0	1	1
DGKK	DGKK	DGKK	chrX:50368879-50470722	hiPSCs	hiPS-BxcmP	NOTEST	0.703763	0	#NAME?	0	1	1
DHRS4L1	DHRS4L1	DHRS4L1	chr14:24007008-24051377	hiPSCs	hiPS-BxcmP	NOTEST	0.173919	0	#NAME?	0	1	1
DIP2A-IT1	DIP2A-IT1	DIP2A-IT1	chr21:46458948-46570013	hiPSCs	hiPS-BxcmP	OK	2.53662	0	#NAME?	#NAME?	0.1917	0.997253
DIRAS3	DIRAS3	DIRAS3	chr1:67701465-68232601	hiPSCs	hiPS-BxcmP	NOTEST	0.697128	0	#NAME?	0	1	1
DKFZP434F142	DKFZP434F142	DKFZP434F142	chr7:65839702-65842396	hiPSCs	hiPS-BxcmP	NOTEST	0.135212	0	#NAME?	0	1	1
DMP1	DMP1	DMP1	chr4:87650301-87664361	hiPSCs	hiPS-BxcmP	NOTEST	0.0674081	0	#NAME?	0	1	1
DNAH12	DNAH12	DNAH12	chr3:57293698-57544344	hiPSCs	hiPS-BxcmP	NOTEST	0.0135941	0	#NAME?	0	1	1
DNAH8	DNAH8	DNAH8	chr6:38715340-39030798	hiPSCs	hiPS-BxcmP	NOTEST	0.0449905	0	#NAME?	0	1	1
DNAH9	DNAH9	DNAH9	chr17:11598430-11969748	hiPSCs	hiPS-BxcmP	NOTEST	0.028215	0	#NAME?	0	1	1
DRD5	DRD5	DRD5	chr4:9779806-10040248	hiPSCs	hiPS-BxcmP	NOTEST	0.0757269	0	#NAME?	0	1	1
DRGX	DRGX	DRGX	chr10:49366115-49396016	hiPSCs	hiPS-BxcmP	NOTEST	0.225483	0	#NAME?	0	1	1
DUOXA1	DUOXA1	DUOXA1	chr15:45114324-45129938	hiPSCs	hiPS-BxcmP	NOTEST	0.144977	0	#NAME?	0	1	1
DUSP5P1	DUSP5P1	DUSP5P1	chr1:228644646-228746669	hiPSCs	hiPS-BxcmP	NOTEST	0.14495	0	#NAME?	0	1	1
DYX1C1-CCPG1	DYX1C1-CCPG1	DYX1C1-CCPG1	chr15:55317183-55508234	hiPSCs	hiPS-BxcmP	NOTEST	0.0323002	0	#NAME?	0	1	1
EBLN2	EBLN2	EBLN2	chr3:72996967-73065860	hiPSCs	hiPS-BxcmP	NOTEST	0.56158	0	#NAME?	0	1	1
ECM2	ECM2	ECM2	chr9:92297357-92670265	hiPSCs	hiPS-BxcmP	NOTEST	0.21224	0	#NAME?	0	1	1
EDN2	EDN2	EDN2	chr1:41478774-41484673	hiPSCs	hiPS-BxcmP	NOTEST	0.193207	0	#NAME?	0	1	1
EDNRB-AS1	EDNRB-AS1	EDNRB-AS1	chr13:77818936-77975529	hiPSCs	hiPS-BxcmP	NOTEST	0.22009	0	#NAME?	0	1	1
EEF1D-2	EEF1D-2	EEF1D	chr8_KI270816v1_alt:69736-87715	hiPSCs	hiPS-BxcmP	OK	5.68035	0	#NAME?	#NAME?	5e-05	0.028125
EEF1E1-BLOC1S5	EEF1E1-BLOC1S5	EEF1E1-BLOC1S5	chr6:7726777-8102595	hiPSCs	hiPS-BxcmP	NOTEST	0.14009	0	#NAME?	0	1	1
EFCAB14-AS1	EFCAB14-AS1	EFCAB14-AS1	chr1:46674035-46719064	hiPSCs	hiPS-BxcmP	OK	1.84416	0	#NAME?	#NAME?	0.21245	0.997253
EFCAB5	EFCAB5	EFCAB5	chr17:29625937-30108452	hiPSCs	hiPS-BxcmP	NOTEST	0.0923582	0	#NAME?	0	1	1
EIF3CL	EIF3CL	EIF3CL	chr16:28379578-28403841	hiPSCs	hiPS-BxcmP	NOTEST	0.300078	0	#NAME?	0	1	1
ELF5	ELF5	ELF5	chr11:34478794-34513800	hiPSCs	hiPS-BxcmP	NOTEST	0.180262	0	#NAME?	0	1	1
ELTD1	ELTD1	ELTD1	chr1:78889763-79006810	hiPSCs	hiPS-BxcmP	OK	8.33447	0	#NAME?	#NAME?	5e-05	0.028125
ENO1-AS1	ENO1-AS1	ENO1-AS1	chr1:8860999-8879885	hiPSCs	hiPS-BxcmP	NOTEST	0.769353	0	#NAME?	0	1	1
ERAP2	ERAP2	ERAP2	chr5:96875939-96919703	hiPSCs	hiPS-BxcmP	NOTEST	0.130004	0	#NAME?	0	1	1
EREG	EREG	EREG	chr4:74365142-74388760	hiPSCs	hiPS-BxcmP	NOTEST	0.664091	0	#NAME?	0	1	1
ERP27	ERP27	ERP27	chr12:14914026-14938529	hiPSCs	hiPS-BxcmP	NOTEST	0.580361	0	#NAME?	0	1	1
ESM1	ESM1	ESM1	chr5:54977866-54985586	hiPSCs	hiPS-BxcmP	NOTEST	1.31188	0	#NAME?	0	1	1
ESPNP	ESPNP	ESPNP	chr1:16691217-16720157	hiPSCs	hiPS-BxcmP	NOTEST	0.0910975	0	#NAME?	0	1	1
ETNPPL	ETNPPL	ETNPPL	chr4:108742039-108763079	hiPSCs	hiPS-BxcmP	NOTEST	0.779469	0	#NAME?	0	1	1
EYS	EYS	EYS	chr6:63719979-65707225	hiPSCs	hiPS-BxcmP	NOTEST	0.167005	0	#NAME?	0	1	1
F5	F5	F5	chr1:169511953-169586531	hiPSCs	hiPS-BxcmP	NOTEST	0.0181181	0	#NAME?	0	1	1
FABP1	FABP1	FABP1	chr2:88122981-88128131	hiPSCs	hiPS-BxcmP	NOTEST	0.971484	0	#NAME?	0	1	1
FAIM3	FAIM3	FAIM3	chr1:206897442-206922033	hiPSCs	hiPS-BxcmP	NOTEST	0.200826	0	#NAME?	0	1	1
FAM106A	FAM106A	FAM106A	chr17:18524565-18526846	hiPSCs	hiPS-BxcmP	NOTEST	0.0792455	0	#NAME?	0	1	1
FAM106B	FAM106B	FAM106B	chr17:20417311-20418429	hiPSCs	hiPS-BxcmP	NOTEST	0.367582	0	#NAME?	0	1	1
FAM13C	FAM13C	FAM13C	chr10:59176587-59363181	hiPSCs	hiPS-BxcmP	OK	2.48093	0	#NAME?	#NAME?	0.0282	0.991406
FAM154B	FAM154B	FAM154B	chr15:82262810-82284927	hiPSCs	hiPS-BxcmP	NOTEST	0.192158	0	#NAME?	0	1	1
FAM194A	FAM194A	FAM194A	chr3:150659884-150720140	hiPSCs	hiPS-BxcmP	NOTEST	0.0999633	0	#NAME?	0	1	1
FAM196B	FAM196B	FAM196B	chr5:169637246-170083382	hiPSCs	hiPS-BxcmP	NOTEST	0.587115	0	#NAME?	0	1	1
FAM35BP	FAM35BP	FAM35BP	chr10:46610471-46651976	hiPSCs	hiPS-BxcmP	NOTEST	0.0530601	0	#NAME?	0	1	1
FAM71D	FAM71D	FAM71D	chr14:67189392-67228776	hiPSCs	hiPS-BxcmP	NOTEST	0.197935	0	#NAME?	0	1	1
FAM74A3	FAM74A3	FAM74A3	chr9:66970161-66977317	hiPSCs	hiPS-BxcmP	NOTEST	0.295202	0	#NAME?	0	1	1
FAM83A	FAM83A	FAM83A	chr8:123179046-123210079	hiPSCs	hiPS-BxcmP	NOTEST	0.0800669	0	#NAME?	0	1	1
FAM83C	FAM83C	FAM83C	chr20:35285250-35292422	hiPSCs	hiPS-BxcmP	NOTEST	0.165918	0	#NAME?	0	1	1
FAM90A25P	FAM90A25P	FAM90A25P	chr8:12414520-12418032	hiPSCs	hiPS-BxcmP	NOTEST	0.195259	0	#NAME?	0	1	1
FAP	FAP	FAP	chr2:162114440-162243535	hiPSCs	hiPS-BxcmP	NOTEST	0.063699	0	#NAME?	0	1	1
FDPSP2	FDPSP2	FDPSP2	chr7:76461654-76505995	hiPSCs	hiPS-BxcmP	NOTEST	0.0341491	0	#NAME?	0	1	1
FENDRR	FENDRR	FENDRR	chr16:86474524-86508860	hiPSCs	hiPS-BxcmP	NOTEST	0.0566004	0	#NAME?	0	1	1
FETUB	FETUB	FETUB	chr3:186640359-186653008	hiPSCs	hiPS-BxcmP	NOTEST	0.137931	0	#NAME?	0	1	1
FFAR4	FFAR4	FFAR4	chr10:93566664-93590072	hiPSCs	hiPS-BxcmP	NOTEST	0.0480661	0	#NAME?	0	1	1
FGA	FGA	FGA	chr4:154583127-154590745	hiPSCs	hiPS-BxcmP	OK	2.3808	0	#NAME?	#NAME?	0.0007	0.171818
FGB	FGB	FGB	chr4:154562979-154572763	hiPSCs	hiPS-BxcmP	NOTEST	1.05099	0	#NAME?	0	1	1
FGF1	FGF1	FGF1	chr5:142592177-142698070	hiPSCs	hiPS-BxcmP	OK	2.31037	0	#NAME?	#NAME?	5e-05	0.028125
FGF13-AS1	FGF13-AS1	FGF13-AS1	chrX:138631572-139222889	hiPSCs	hiPS-BxcmP	OK	2.42808	0	#NAME?	#NAME?	0.1822	0.997253
FGF5	FGF5	FGF5	chr4:80266587-80291017	hiPSCs	hiPS-BxcmP	NOTEST	0.12578	0	#NAME?	0	1	1
FGFBP1	FGFBP1	FGFBP1	chr4:15935568-15938740	hiPSCs	hiPS-BxcmP	NOTEST	0.432999	0	#NAME?	0	1	1
FGFBP2	FGFBP2	FGFBP2	chr4:15960239-15963236	hiPSCs	hiPS-BxcmP	NOTEST	0.346736	0	#NAME?	0	1	1
FGG	FGG	FGG	chr4:154604133-154612750	hiPSCs	hiPS-BxcmP	NOTEST	1.13735	0	#NAME?	0	1	1
FKBP6	FKBP6	FKBP6	chr7:73328151-73400468	hiPSCs	hiPS-BxcmP	NOTEST	0.1379	0	#NAME?	0	1	1
FLG	FLG	FLG	chr1:152302174-152366692	hiPSCs	hiPS-BxcmP	NOTEST	0.620108	0	#NAME?	0	1	1
FLJ25917	FLJ25917	FLJ25917	chrX:45848073-45849472	hiPSCs	hiPS-BxcmP	OK	8.45594	0	#NAME?	#NAME?	0.12595	0.997253
FLJ30679	FLJ30679	FLJ30679	chr16:86555319-86557299	hiPSCs	hiPS-BxcmP	NOTEST	0.0929262	0	#NAME?	0	1	1
FLJ38668	FLJ38668	FLJ38668	chr2:108449120-108534219	hiPSCs	hiPS-BxcmP	NOTEST	0.396932	0	#NAME?	0	1	1
FLJ44635	FLJ44635	FLJ44635	chrX:71911087-72161750	hiPSCs	hiPS-BxcmP	NOTEST	0.0926988	0	#NAME?	0	1	1
FLJ45825	FLJ45825	FLJ45825	chr6:37507347-37536280	hiPSCs	hiPS-BxcmP	NOTEST	0.335952	0	#NAME?	0	1	1
FLT3	FLT3	FLT3	chr13:28003273-28100592	hiPSCs	hiPS-BxcmP	NOTEST	0.0449367	0	#NAME?	0	1	1
FMN1-2	FMN1-2	FMN1	chr15_KI270905v1_alt:4980140-5140746	hiPSCs	hiPS-BxcmP	NOTEST	0.0503561	0	#NAME?	0	1	1
FNDC7	FNDC7	FNDC7	chr1:108712933-108742749	hiPSCs	hiPS-BxcmP	NOTEST	0.114611	0	#NAME?	0	1	1
FOXD4L1	FOXD4L1	FOXD4L1	chr2:113499083-113501150	hiPSCs	hiPS-BxcmP	NOTEST	0.0885097	0	#NAME?	0	1	1
FOXF2	FOXF2	FOXF2	chr6:1389833-1395597	hiPSCs	hiPS-BxcmP	NOTEST	0.830645	0	#NAME?	0	1	1
FOXL2	FOXL2	FOXL2	chr3:138944223-138947140	hiPSCs	hiPS-BxcmP	OK	1.69241	0	#NAME?	#NAME?	0.0007	0.171818
FOXQ1	FOXQ1	FOXQ1	chr6:1312439-1314758	hiPSCs	hiPS-BxcmP	OK	14.5485	0	#NAME?	#NAME?	5e-05	0.028125
FOXR2	FOXR2	FOXR2	chrX:55623399-55626188	hiPSCs	hiPS-BxcmP	NOTEST	0.0634744	0	#NAME?	0	1	1
FPGT-TNNI3K	FPGT-TNNI3K	FPGT-TNNI3K	chr1:74198211-74544432	hiPSCs	hiPS-BxcmP	NOTEST	0.068271	0	#NAME?	0	1	1
FREM3	FREM3	FREM3	chr4:143577406-143700675	hiPSCs	hiPS-BxcmP	NOTEST	0.0253652	0	#NAME?	0	1	1
FRMD7	FRMD7	FRMD7	chrX:132076992-132128022	hiPSCs	hiPS-BxcmP	NOTEST	0.0590702	0	#NAME?	0	1	1
FRY-AS1	FRY-AS1	FRY-AS1	chr13:32024045-32296657	hiPSCs	hiPS-BxcmP	NOTEST	0.0754799	0	#NAME?	0	1	1
GABRA4	GABRA4	GABRA4	chr4:46918899-46994407	hiPSCs	hiPS-BxcmP	NOTEST	0.0152556	0	#NAME?	0	1	1
GABRB1	GABRB1	GABRB1	chr4:47031277-47426445	hiPSCs	hiPS-BxcmP	NOTEST	0.0814362	0	#NAME?	0	1	1
GABRR2	GABRR2	GABRR2	chr6:89257120-89315299	hiPSCs	hiPS-BxcmP	NOTEST	0.0878379	0	#NAME?	0	1	1
GALNT5	GALNT5	GALNT5	chr2:157257827-157311401	hiPSCs	hiPS-BxcmP	NOTEST	0.223899	0	#NAME?	0	1	1
GATAD2B	GATAD2B	GATAD2B	chr1:153804724-153922975	hiPSCs	hiPS-BxcmP	NOTEST	0.0894956	0	#NAME?	0	1	1
GBP2	GBP2	GBP2	chr1:89106131-89126159	hiPSCs	hiPS-BxcmP	NOTEST	0.124742	0	#NAME?	0	1	1
GBP3	GBP3	GBP3	chr1:89006676-89022880	hiPSCs	hiPS-BxcmP	NOTEST	0.177794	0	#NAME?	0	1	1
GBP4	GBP4	GBP4	chr1:89181147-89198950	hiPSCs	hiPS-BxcmP	NOTEST	0.137108	0	#NAME?	0	1	1
GCM1	GCM1	GCM1	chr6:53126960-53148826	hiPSCs	hiPS-BxcmP	NOTEST	0.0640769	0	#NAME?	0	1	1
GHRL	GHRL	GHRL	chr3:10248492-10293449	hiPSCs	hiPS-BxcmP	NOTEST	0.555708	0	#NAME?	0	1	1
GIMAP1-GIMAP5	GIMAP1-GIMAP5	GIMAP1-GIMAP5	chr7:150716556-150743649	hiPSCs	hiPS-BxcmP	NOTEST	0.159978	0	#NAME?	0	1	1
GJA9	GJA9	GJA9	chr1:38862489-38881626	hiPSCs	hiPS-BxcmP	NOTEST	0.0776961	0	#NAME?	0	1	1
GJB4	GJB4	GJB4	chr1:34759740-34763724	hiPSCs	hiPS-BxcmP	NOTEST	0.373386	0	#NAME?	0	1	1
GJD2	GJD2	GJD2	chr15:34752440-34754581	hiPSCs	hiPS-BxcmP	NOTEST	0.37699	0	#NAME?	0	1	1
GK3P	GK3P	GK3P	chr4:165207617-165323156	hiPSCs	hiPS-BxcmP	NOTEST	0.0811914	0	#NAME?	0	1	1
GMNC	GMNC	GMNC	chr3:190852736-190892401	hiPSCs	hiPS-BxcmP	NOTEST	0.0500035	0	#NAME?	0	1	1
GNRHR	GNRHR	GNRHR	chr4:67737374-67756086	hiPSCs	hiPS-BxcmP	NOTEST	0.0887101	0	#NAME?	0	1	1
GOLGA6L10	GOLGA6L10	GOLGA6L10	chr15:82339992-82349475	hiPSCs	hiPS-BxcmP	NOTEST	0.101929	0	#NAME?	0	1	1
GOLGA6L4	GOLGA6L4	GOLGA6L4	chr15:84235772-84245368	hiPSCs	hiPS-BxcmP	NOTEST	0.0840451	0	#NAME?	0	1	1
GOLGA6L5P	GOLGA6L5P	GOLGA6L5P	chr15:84504506-84516847	hiPSCs	hiPS-BxcmP	NOTEST	0.16036	0	#NAME?	0	1	1
GOLGA6L9	GOLGA6L9	GOLGA6L9	chr15:82355067-82439387	hiPSCs	hiPS-BxcmP	NOTEST	0.541463	0	#NAME?	0	1	1
GPR1-AS	GPR1-AS	GPR1-AS	chr2:206175315-206266243	hiPSCs	hiPS-BxcmP	NOTEST	0.280028	0	#NAME?	0	1	1
GPR111	GPR111	GPR111	chr6:47656589-47697797	hiPSCs	hiPS-BxcmP	NOTEST	0.563317	0	#NAME?	0	1	1
GPR113	GPR113	GPR113	chr2:26308172-26395891	hiPSCs	hiPS-BxcmP	NOTEST	0.125216	0	#NAME?	0	1	1
GPR115	GPR115	GPR115	chr6:47698552-47722021	hiPSCs	hiPS-BxcmP	NOTEST	0.498434	0	#NAME?	0	1	1
GPR116	GPR116	GPR116	chr6:46852504-46954954	hiPSCs	hiPS-BxcmP	NOTEST	0.113445	0	#NAME?	0	1	1
GPR128	GPR128	GPR128	chr3:100609588-100695479	hiPSCs	hiPS-BxcmP	NOTEST	0.399742	0	#NAME?	0	1	1
GPR158	GPR158	GPR158	chr10:25113057-25602229	hiPSCs	hiPS-BxcmP	NOTEST	0.20169	0	#NAME?	0	1	1
GPR18	GPR18	GPR18	chr13:99196373-99386499	hiPSCs	hiPS-BxcmP	NOTEST	0.131452	0	#NAME?	0	1	1
GPR183	GPR183	GPR183	chr13:99196373-99386499	hiPSCs	hiPS-BxcmP	NOTEST	0.418511	0	#NAME?	0	1	1
GPR22	GPR22	GPR22	chr7:107168960-107578523	hiPSCs	hiPS-BxcmP	NOTEST	0.0593583	0	#NAME?	0	1	1
GPR78	GPR78	GPR78	chr4:8580236-8590023	hiPSCs	hiPS-BxcmP	NOTEST	0.889218	0	#NAME?	0	1	1
GPR83	GPR83	GPR83	chr11:94377310-94401419	hiPSCs	hiPS-BxcmP	NOTEST	0.480592	0	#NAME?	0	1	1
GPR87	GPR87	GPR87	chr3:151086797-151539405	hiPSCs	hiPS-BxcmP	OK	1.89196	0	#NAME?	#NAME?	0.2425	0.997253
GRAP2	GRAP2	GRAP2	chr22:39901081-39973343	hiPSCs	hiPS-BxcmP	NOTEST	0.0509109	0	#NAME?	0	1	1
GREM1	GREM1	GREM1	chr15:32717973-32734669	hiPSCs	hiPS-BxcmP	OK	3.73062	0	#NAME?	#NAME?	5e-05	0.028125
GRIK1-AS1	GRIK1-AS1	GRIK1-AS1	chr21:29536932-29939964	hiPSCs	hiPS-BxcmP	NOTEST	0.189155	0	#NAME?	0	1	1
GRK5-IT1	GRK5-IT1	GRK5-IT1	chr10:119207684-119455619	hiPSCs	hiPS-BxcmP	NOTEST	0.103294	0	#NAME?	0	1	1
GRM1	GRM1	GRM1	chr6:146027781-146437646	hiPSCs	hiPS-BxcmP	NOTEST	0.220865	0	#NAME?	0	1	1
GRM5-AS1	GRM5-AS1	GRM5-AS1	chr11:88504087-89113519	hiPSCs	hiPS-BxcmP	NOTEST	0.0353408	0	#NAME?	0	1	1
GSC	GSC	GSC	chr14:94768222-94770162	hiPSCs	hiPS-BxcmP	OK	14.2877	0	#NAME?	#NAME?	5e-05	0.028125
GSDMA	GSDMA	GSDMA	chr17:39962972-39977831	hiPSCs	hiPS-BxcmP	NOTEST	0.0839622	0	#NAME?	0	1	1
GSTA2	GSTA2	GSTA2	chr6:52750086-52763563	hiPSCs	hiPS-BxcmP	NOTEST	1.05743	0	#NAME?	0	1	1
GSTA3	GSTA3	GSTA3	chr6:52896638-52909698	hiPSCs	hiPS-BxcmP	NOTEST	0.325628	0	#NAME?	0	1	1
GSX2	GSX2	GSX2	chr4:54100080-54101955	hiPSCs	hiPS-BxcmP	NOTEST	0.332164	0	#NAME?	0	1	1
GTF2H2B	GTF2H2B	GTF2H2B	chr5:70415369-70450362	hiPSCs	hiPS-BxcmP	NOTEST	0.117477	0	#NAME?	0	1	1
GUCY1A2	GUCY1A2	GUCY1A2	chr11:106674011-107018445	hiPSCs	hiPS-BxcmP	NOTEST	0.234509	0	#NAME?	0	1	1
GVINP1	GVINP1	GVINP1	chr11:6713138-6721879	hiPSCs	hiPS-BxcmP	NOTEST	0.114307	0	#NAME?	0	1	1
H2BFWT	H2BFWT	H2BFWT	chrX:104011146-104013687	hiPSCs	hiPS-BxcmP	NOTEST	0.492801	0	#NAME?	0	1	1
HABP2	HABP2	HABP2	chr10:113550830-113664070	hiPSCs	hiPS-BxcmP	NOTEST	0.472753	0	#NAME?	0	1	1
HBM	HBM	HBM	chr16:165973-166768	hiPSCs	hiPS-BxcmP	NOTEST	1.18453	0	#NAME?	0	1	1
HCAR3	HCAR3	HCAR3	chr12:122714755-122716892	hiPSCs	hiPS-BxcmP	NOTEST	0.1705	0	#NAME?	0	1	1
HCG18-5	HCG18-5	HCG18	chr6_GL000253v2_alt:1544683-1657092	hiPSCs	hiPS-BxcmP	NOTEST	0.0254341	0	#NAME?	0	1	1
HCRTR1	HCRTR1	HCRTR1	chr1:31617685-31627613	hiPSCs	hiPS-BxcmP	NOTEST	0.110398	0	#NAME?	0	1	1
HGF	HGF	HGF	chr7:81700165-81770438	hiPSCs	hiPS-BxcmP	NOTEST	0.466247	0	#NAME?	0	1	1
HIST1H2AG	HIST1H2AG	HIST1H2AG	chr6:27133037-27133535	hiPSCs	hiPS-BxcmP	OK	1.85829	0	#NAME?	#NAME?	0.083	0.997253
HIST1H3F	HIST1H3F	HIST1H3F	chr6:26250141-26250607	hiPSCs	hiPS-BxcmP	NOTEST	0.705733	0	#NAME?	0	1	1
HIST1H3G	HIST1H3G	HIST1H3G	chr6:26270917-26271384	hiPSCs	hiPS-BxcmP	NOTEST	1.40535	0	#NAME?	0	1	1
HIST1H4F	HIST1H4F	HIST1H4F	chr6:26240425-26240793	hiPSCs	hiPS-BxcmP	NOTEST	1.22854	0	#NAME?	0	1	1
HLA-DOA-7	HLA-DOA-7	HLA-DOA	chr6_GL000256v2_alt:4453376-4458806	hiPSCs	hiPS-BxcmP	NOTEST	0.106475	0	#NAME?	0	1	1
HLA-DQA1	HLA-DQA1	HLA-DQA1	chr6:32637391-32654685	hiPSCs	hiPS-BxcmP	NOTEST	0.124102	0	#NAME?	0	1	1
HLA-DRB1	HLA-DRB1	HLA-DRB1	chr6:32578768-32589836	hiPSCs	hiPS-BxcmP	NOTEST	0.165235	0	#NAME?	0	1	1
HLA-J-7	HLA-J-7	HLA-J	chr6_GL000255v2_alt:1256105-1316366	hiPSCs	hiPS-BxcmP	NOTEST	0.245943	0	#NAME?	0	1	1
HM13-AS1	HM13-AS1	HM13-AS1	chr20:31514409-31573263	hiPSCs	hiPS-BxcmP	OK	1.92449	0	#NAME?	#NAME?	0.16915	0.997253
HMGA1P7	HMGA1P7	HMGA1P7	chr6:134113961-134117680	hiPSCs	hiPS-BxcmP	NOTEST	0.0825145	0	#NAME?	0	1	1
HMGCS2	HMGCS2	HMGCS2	chr1:119747995-119768932	hiPSCs	hiPS-BxcmP	NOTEST	0.0770116	0	#NAME?	0	1	1
HNF4G	HNF4G	HNF4G	chr8:75539967-75566843	hiPSCs	hiPS-BxcmP	NOTEST	0.538041	0	#NAME?	0	1	1
HNRNPA3P1	HNRNPA3P1	HNRNPA3P1	chr10:43787411-43790417	hiPSCs	hiPS-BxcmP	NOTEST	0.058501	0	#NAME?	0	1	1
HORMAD1	HORMAD1	HORMAD1	chr1:150698058-150720896	hiPSCs	hiPS-BxcmP	NOTEST	0.114772	0	#NAME?	0	1	1
HORMAD2	HORMAD2	HORMAD2	chr22:29883159-30177073	hiPSCs	hiPS-BxcmP	NOTEST	0.385348	0	#NAME?	0	1	1
HOXA11-AS	HOXA11-AS	HOXA11-AS	chr7:27185407-27189293	hiPSCs	hiPS-BxcmP	NOTEST	0.24688	0	#NAME?	0	1	1
HOXA13	HOXA13	HOXA13	chr7:27196879-27200106	hiPSCs	hiPS-BxcmP	NOTEST	0.0711385	0	#NAME?	0	1	1
HOXB9	HOXB9	HOXB9	chr17:48621155-48626473	hiPSCs	hiPS-BxcmP	OK	1.57778	0	#NAME?	#NAME?	0.0009	0.186923
HOXC10	HOXC10	HOXC10	chr12:53985161-53990279	hiPSCs	hiPS-BxcmP	NOTEST	0.84604	0	#NAME?	0	1	1
HOXD10	HOXD10	HOXD10	chr2:176116763-176119942	hiPSCs	hiPS-BxcmP	NOTEST	0.930236	0	#NAME?	0	1	1
HOXD13	HOXD13	HOXD13	chr2:176092803-176095938	hiPSCs	hiPS-BxcmP	NOTEST	0.155004	0	#NAME?	0	1	1
HOXD8	HOXD8	HOXD8	chr2:176129693-176132695	hiPSCs	hiPS-BxcmP	OK	1.8921	0	#NAME?	#NAME?	0.0025	0.304054
HOXD9	HOXD9	HOXD9	chr2:176122684-176124917	hiPSCs	hiPS-BxcmP	OK	1.86734	0	#NAME?	#NAME?	0.0008	0.185081
HP	HP	HP	chr16:72044264-72112912	hiPSCs	hiPS-BxcmP	OK	4.13988	0	#NAME?	#NAME?	0.19165	0.997253
HP09025	HP09025	HP09025	chr17:79707265-79712317	hiPSCs	hiPS-BxcmP	NOTEST	0.0809997	0	#NAME?	0	1	1
HRG	HRG	HRG	chr3:186665957-186678234	hiPSCs	hiPS-BxcmP	NOTEST	0.275085	0	#NAME?	0	1	1
HRH1	HRH1	HRH1	chr3:11137092-11263253	hiPSCs	hiPS-BxcmP	NOTEST	0.201774	0	#NAME?	0	1	1
HRNR	HRNR	HRNR	chr1:152212043-152224301	hiPSCs	hiPS-BxcmP	NOTEST	0.0655019	0	#NAME?	0	1	1
HSD3B2	HSD3B2	HSD3B2	chr1:119414930-119423039	hiPSCs	hiPS-BxcmP	NOTEST	0.219888	0	#NAME?	0	1	1
HSFX2	HSFX2	HSFX2	chrX:149592511-149595310	hiPSCs	hiPS-BxcmP	NOTEST	0.187791	0	#NAME?	0	1	1
HSPA6	HSPA6	HSPA6	chr1:161524245-161526897	hiPSCs	hiPS-BxcmP	NOTEST	1.20734	0	#NAME?	0	1	1
HTR2B	HTR2B	HTR2B	chr2:231056863-231172827	hiPSCs	hiPS-BxcmP	NOTEST	0.26969	0	#NAME?	0	1	1
HTR3E	HTR3E	HTR3E	chr3:184097063-184106995	hiPSCs	hiPS-BxcmP	NOTEST	0.121949	0	#NAME?	0	1	1
HTRA4	HTRA4	HTRA4	chr8:38974148-38988662	hiPSCs	hiPS-BxcmP	NOTEST	0.0864783	0	#NAME?	0	1	1
IFLTD1	IFLTD1	IFLTD1	chr12:25476081-25648562	hiPSCs	hiPS-BxcmP	NOTEST	0.215688	0	#NAME?	0	1	1
IGF1	IGF1	IGF1	chr12:102395866-102480600	hiPSCs	hiPS-BxcmP	NOTEST	0.55862	0	#NAME?	0	1	1
IGFBP1	IGFBP1	IGFBP1	chr7:45888359-45893668	hiPSCs	hiPS-BxcmP	NOTEST	0.34386	0	#NAME?	0	1	1
IGFL3	IGFL3	IGFL3	chr19:46120070-46124674	hiPSCs	hiPS-BxcmP	OK	1.90366	0	#NAME?	#NAME?	0.0555	0.997253
IGLL3P	IGLL3P	IGLL3P	chr22:25318256-25320227	hiPSCs	hiPS-BxcmP	NOTEST	0.368605	0	#NAME?	0	1	1
IKZF3	IKZF3	IKZF3	chr17:39757714-39864188	hiPSCs	hiPS-BxcmP	NOTEST	0.0184687	0	#NAME?	0	1	1
IL10RB-AS1	IL10RB-AS1	IL10RB-AS1	chr21:33265631-33266260	hiPSCs	hiPS-BxcmP	NOTEST	0.696636	0	#NAME?	0	1	1
IL12B	IL12B	IL12B	chr5:159314782-159330473	hiPSCs	hiPS-BxcmP	NOTEST	0.0767674	0	#NAME?	0	1	1
IL17B	IL17B	IL17B	chr5:149374266-149404202	hiPSCs	hiPS-BxcmP	NOTEST	0.353278	0	#NAME?	0	1	1
IL19	IL19	IL19	chr1:206798869-206842981	hiPSCs	hiPS-BxcmP	NOTEST	0.203657	0	#NAME?	0	1	1
IL1B	IL1B	IL1B	chr2:112829750-112836779	hiPSCs	hiPS-BxcmP	NOTEST	0.128423	0	#NAME?	0	1	1
IL1R1	IL1R1	IL1R1	chr2:102070375-102179874	hiPSCs	hiPS-BxcmP	NOTEST	0.925503	0	#NAME?	0	1	1
IL1R2	IL1R2	IL1R2	chr2:101991819-102028423	hiPSCs	hiPS-BxcmP	NOTEST	0.334899	0	#NAME?	0	1	1
IL1RAPL2	IL1RAPL2	IL1RAPL2	chrX:104566314-105767829	hiPSCs	hiPS-BxcmP	NOTEST	0.117896	0	#NAME?	0	1	1
IL21R	IL21R	IL21R	chr16:27402161-27453393	hiPSCs	hiPS-BxcmP	NOTEST	0.0760705	0	#NAME?	0	1	1
IL24	IL24	IL24	chr1:206897442-206922033	hiPSCs	hiPS-BxcmP	NOTEST	0.469682	0	#NAME?	0	1	1
IL7	IL7	IL7	chr8:78732771-78805523	hiPSCs	hiPS-BxcmP	NOTEST	0.391908	0	#NAME?	0	1	1
IL7R	IL7R	IL7R	chr5:35856874-35879603	hiPSCs	hiPS-BxcmP	NOTEST	0.371307	0	#NAME?	0	1	1
IL8	IL8	IL8	chr4:73740505-73743716	hiPSCs	hiPS-BxcmP	NOTEST	0.882619	0	#NAME?	0	1	1
IMPG2	IMPG2	IMPG2	chr3:101222545-101320575	hiPSCs	hiPS-BxcmP	NOTEST	0.179679	0	#NAME?	0	1	1
INO80B-WBP1	INO80B-WBP1	INO80B-WBP1	chr2:74455022-74460891	hiPSCs	hiPS-BxcmP	NOTEST	0.0107407	0	#NAME?	0	1	1
IQCF5	IQCF5	IQCF5	chr3:51873595-51875767	hiPSCs	hiPS-BxcmP	NOTEST	0.587968	0	#NAME?	0	1	1
IRGM	IRGM	IRGM	chr5:150846522-150848669	hiPSCs	hiPS-BxcmP	NOTEST	0.22779	0	#NAME?	0	1	1
IRX6	IRX6	IRX6	chr16:55324493-55330760	hiPSCs	hiPS-BxcmP	NOTEST	0.255877	0	#NAME?	0	1	1
ISPD-AS1	ISPD-AS1	ISPD-AS1	chr7:16087526-16421322	hiPSCs	hiPS-BxcmP	NOTEST	0.0882205	0	#NAME?	0	1	1
ITGA10	ITGA10	ITGA10	chr1:145891207-145910371	hiPSCs	hiPS-BxcmP	NOTEST	0.395035	0	#NAME?	0	1	1
ITGA8	ITGA8	ITGA8	chr10:15515711-15720329	hiPSCs	hiPS-BxcmP	NOTEST	0.321886	0	#NAME?	0	1	1
ITGB2-AS1	ITGB2-AS1	ITGB2-AS1	chr21:44885948-44929680	hiPSCs	hiPS-BxcmP	NOTEST	0.0801691	0	#NAME?	0	1	1
ITK	ITK	ITK	chr5:157180895-157255099	hiPSCs	hiPS-BxcmP	NOTEST	0.0784694	0	#NAME?	0	1	1
JMJD7-PLA2G4B	JMJD7-PLA2G4B	JMJD7-PLA2G4B	chr15:41828084-41894077	hiPSCs	hiPS-BxcmP	NOTEST	1.12014	0	#NAME?	0	1	1
KCNA1	KCNA1	KCNA1	chr12:4909906-4918256	hiPSCs	hiPS-BxcmP	NOTEST	0.0418307	0	#NAME?	0	1	1
KCNE4	KCNE4	KCNE4	chr2:223051929-223055637	hiPSCs	hiPS-BxcmP	NOTEST	0.0551366	0	#NAME?	0	1	1
KCNH1-IT1	KCNH1-IT1	KCNH1-IT1	chr1:210678314-211134115	hiPSCs	hiPS-BxcmP	NOTEST	0.217609	0	#NAME?	0	1	1
KCNH5	KCNH5	KCNH5	chr14:62706572-63045238	hiPSCs	hiPS-BxcmP	NOTEST	0.138058	0	#NAME?	0	1	1
KCNH7	KCNH7	KCNH7	chr2:162318822-162838747	hiPSCs	hiPS-BxcmP	NOTEST	0.0731624	0	#NAME?	0	1	1
KCNJ13	KCNJ13	KCNJ13	chr2:232697304-232860577	hiPSCs	hiPS-BxcmP	NOTEST	0.619295	0	#NAME?	0	1	1
KCNJ16	KCNJ16	KCNJ16	chr17:70075206-70135608	hiPSCs	hiPS-BxcmP	OK	1.66958	0	#NAME?	#NAME?	5e-05	0.028125
KCNK2	KCNK2	KCNK2	chr1:215005541-215237093	hiPSCs	hiPS-BxcmP	NOTEST	0.254896	0	#NAME?	0	1	1
KCNMB2	KCNMB2	KCNMB2	chr3:178536297-178844429	hiPSCs	hiPS-BxcmP	NOTEST	0.0699521	0	#NAME?	0	1	1
KCTD21-AS1	KCTD21-AS1	KCTD21-AS1	chr11:78139792-78417822	hiPSCs	hiPS-BxcmP	OK	2.50116	0	#NAME?	#NAME?	0.15565	0.997253
KDM4E	KDM4E	KDM4E	chr11:95025257-95027596	hiPSCs	hiPS-BxcmP	NOTEST	0.0770595	0	#NAME?	0	1	1
KGFLP1	KGFLP1	KGFLP1	chr9:62375756-62435519	hiPSCs	hiPS-BxcmP	NOTEST	0.0814772	0	#NAME?	0	1	1
KIF26B	KIF26B	KIF26B	chr1:245154984-245703126	hiPSCs	hiPS-BxcmP	NOTEST	0.16086	0	#NAME?	0	1	1
KLF17	KLF17	KLF17	chr1:44048315-44135140	hiPSCs	hiPS-BxcmP	NOTEST	0.405543	0	#NAME?	0	1	1
KLHDC7B	KLHDC7B	KLHDC7B	chr22:50548032-50551023	hiPSCs	hiPS-BxcmP	NOTEST	0.117639	0	#NAME?	0	1	1
KLHL33	KLHL33	KLHL33	chr14:20427704-20436195	hiPSCs	hiPS-BxcmP	NOTEST	0.0996099	0	#NAME?	0	1	1
KLRD1	KLRD1	KLRD1	chr12:10304450-10360833	hiPSCs	hiPS-BxcmP	NOTEST	0.0552725	0	#NAME?	0	1	1
KMO	KMO	KMO	chr1:241532023-241640399	hiPSCs	hiPS-BxcmP	NOTEST	0.162023	0	#NAME?	0	1	1
KRT15	KRT15	KRT15	chr17:41513744-41521781	hiPSCs	hiPS-BxcmP	NOTEST	0.808313	0	#NAME?	0	1	1
KRT16	KRT16	KRT16	chr17:41609777-41612827	hiPSCs	hiPS-BxcmP	NOTEST	0.656156	0	#NAME?	0	1	1
KRT16P1	KRT16P1	KRT16P1	chr17:18439907-18442895	hiPSCs	hiPS-BxcmP	NOTEST	0.718021	0	#NAME?	0	1	1
KRT16P2	KRT16P2	KRT16P2	chr17:16830482-16832833	hiPSCs	hiPS-BxcmP	NOTEST	0.121042	0	#NAME?	0	1	1
KRT16P3	KRT16P3	KRT16P3	chr17:20501512-20504498	hiPSCs	hiPS-BxcmP	NOTEST	0.282669	0	#NAME?	0	1	1
KRT222	KRT222	KRT222	chr17:40655619-40665164	hiPSCs	hiPS-BxcmP	NOTEST	0.108119	0	#NAME?	0	1	1
KRT5	KRT5	KRT5	chr12:52514574-52520459	hiPSCs	hiPS-BxcmP	NOTEST	0.156804	0	#NAME?	0	1	1
KRT80	KRT80	KRT80	chr12:52168995-52192014	hiPSCs	hiPS-BxcmP	NOTEST	0.3575	0	#NAME?	0	1	1
KRT8P41	KRT8P41	KRT8P41	chr11:9094362-9096190	hiPSCs	hiPS-BxcmP	NOTEST	0.101801	0	#NAME?	0	1	1
KRT9	KRT9	KRT9	chr17:41565840-41572058	hiPSCs	hiPS-BxcmP	NOTEST	0.473389	0	#NAME?	0	1	1
KRTAP10-2	KRTAP10-2	KRTAP10-2	chr21:44497891-44711580	hiPSCs	hiPS-BxcmP	NOTEST	0.194142	0	#NAME?	0	1	1
KRTAP10-3	KRTAP10-3	KRTAP10-3	chr21:44497891-44711580	hiPSCs	hiPS-BxcmP	NOTEST	0.323039	0	#NAME?	0	1	1
KRTAP10-7	KRTAP10-7	KRTAP10-7	chr21:44497891-44711580	hiPSCs	hiPS-BxcmP	NOTEST	0.241543	0	#NAME?	0	1	1
KY	KY	KY	chr3:134597823-134659006	hiPSCs	hiPS-BxcmP	NOTEST	0.123702	0	#NAME?	0	1	1
LAMB4	LAMB4	LAMB4	chr7:108023550-108130356	hiPSCs	hiPS-BxcmP	NOTEST	0.0576636	0	#NAME?	0	1	1
LEKR1	LEKR1	LEKR1	chr3:156825279-157046129	hiPSCs	hiPS-BxcmP	NOTEST	0.342648	0	#NAME?	0	1	1
LHCGR	LHCGR	LHCGR	chr2:48529924-48776517	hiPSCs	hiPS-BxcmP	NOTEST	0.113439	0	#NAME?	0	1	1
LHFPL3-AS2	LHFPL3-AS2	LHFPL3-AS2	chr7:104328655-104926645	hiPSCs	hiPS-BxcmP	NOTEST	0.203092	0	#NAME?	0	1	1
LINC00167	LINC00167	LINC00167	chr11:129899705-130005486	hiPSCs	hiPS-BxcmP	NOTEST	0.0616861	0	#NAME?	0	1	1
LINC00282	LINC00282	LINC00282	chr13:51813346-51845150	hiPSCs	hiPS-BxcmP	NOTEST	0.0432357	0	#NAME?	0	1	1
LINC00304	LINC00304	LINC00304	chr16:89159219-89163675	hiPSCs	hiPS-BxcmP	NOTEST	0.161493	0	#NAME?	0	1	1
LINC00309	LINC00309	LINC00309	chr2:64185077-64205485	hiPSCs	hiPS-BxcmP	NOTEST	0.105533	0	#NAME?	0	1	1
LINC00324	LINC00324	LINC00324	chr17:8220629-8224043	hiPSCs	hiPS-BxcmP	NOTEST	0.610562	0	#NAME?	0	1	1
LINC00327	LINC00327	LINC00327	chr13:23469511-23487464	hiPSCs	hiPS-BxcmP	NOTEST	0.175106	0	#NAME?	0	1	1
LINC00348	LINC00348	LINC00348	chr13:71143182-71168417	hiPSCs	hiPS-BxcmP	NOTEST	0.267118	0	#NAME?	0	1	1
LINC00378	LINC00378	LINC00378	chr13:60672954-60695806	hiPSCs	hiPS-BxcmP	NOTEST	0.573405	0	#NAME?	0	1	1
LINC00460	LINC00460	LINC00460	chr13:106376562-106377792	hiPSCs	hiPS-BxcmP	NOTEST	0.717382	0	#NAME?	0	1	1
LINC00462	LINC00462	LINC00462	chr13:48576973-48580901	hiPSCs	hiPS-BxcmP	NOTEST	0.205989	0	#NAME?	0	1	1
LINC00472	LINC00472	LINC00472	chr6:71414445-71420745	hiPSCs	hiPS-BxcmP	NOTEST	0.180254	0	#NAME?	0	1	1
LINC00475	LINC00475	LINC00475	chr9:92141466-92159608	hiPSCs	hiPS-BxcmP	NOTEST	0.0918723	0	#NAME?	0	1	1
LINC00488	LINC00488	LINC00488	chr3:109178164-109185261	hiPSCs	hiPS-BxcmP	NOTEST	0.0708275	0	#NAME?	0	1	1
LINC00501	LINC00501	LINC00501	chr3:177294441-177323435	hiPSCs	hiPS-BxcmP	NOTEST	0.0887035	0	#NAME?	0	1	1
LINC00565	LINC00565	LINC00565	chr13:113926513-113928991	hiPSCs	hiPS-BxcmP	NOTEST	0.072281	0	#NAME?	0	1	1
LINC00577	LINC00577	LINC00577	chr6:104936293-104940527	hiPSCs	hiPS-BxcmP	NOTEST	0.478569	0	#NAME?	0	1	1
LINC00589	LINC00589	LINC00589	chr8:29721258-29748109	hiPSCs	hiPS-BxcmP	NOTEST	0.139367	0	#NAME?	0	1	1
LINC00595	LINC00595	LINC00595	chr10:78267327-78280213	hiPSCs	hiPS-BxcmP	NOTEST	0.25413	0	#NAME?	0	1	1
LINC00598	LINC00598	LINC00598	chr13:40347131-40481006	hiPSCs	hiPS-BxcmP	NOTEST	0.262517	0	#NAME?	0	1	1
LINC00607	LINC00607	LINC00607	chr2:215611562-215843536	hiPSCs	hiPS-BxcmP	NOTEST	0.281487	0	#NAME?	0	1	1
LINC00623-2	LINC00623-2	LINC00623	chr1:120966388-120974382	hiPSCs	hiPS-BxcmP	NOTEST	0.261936	0	#NAME?	0	1	1
LINC00640	LINC00640	LINC00640	chr14:51333392-51365557	hiPSCs	hiPS-BxcmP	NOTEST	0.370289	0	#NAME?	0	1	1
LINC00652	LINC00652	LINC00652	chr20:18787970-18796065	hiPSCs	hiPS-BxcmP	NOTEST	0.141435	0	#NAME?	0	1	1
LINC00670	LINC00670	LINC00670	chr17:12549967-12637187	hiPSCs	hiPS-BxcmP	NOTEST	0.0683963	0	#NAME?	0	1	1
LINC00702	LINC00702	LINC00702	chr10:4206875-4243912	hiPSCs	hiPS-BxcmP	NOTEST	0.493134	0	#NAME?	0	1	1
LINC00842	LINC00842	LINC00842	chr10:46398361-46453306	hiPSCs	hiPS-BxcmP	NOTEST	0.184426	0	#NAME?	0	1	1
LINC00862	LINC00862	LINC00862	chr1:200342543-200373792	hiPSCs	hiPS-BxcmP	NOTEST	0.137242	0	#NAME?	0	1	1
LINC00880	LINC00880	LINC00880	chr3:157081666-157123002	hiPSCs	hiPS-BxcmP	NOTEST	0.0910463	0	#NAME?	0	1	1
LINC00887	LINC00887	LINC00887	chr3:194301198-194312804	hiPSCs	hiPS-BxcmP	NOTEST	0.116665	0	#NAME?	0	1	1
LINC00893	LINC00893	LINC00893	chrX:149527590-149539752	hiPSCs	hiPS-BxcmP	NOTEST	0.0766222	0	#NAME?	0	1	1
LINC00917	LINC00917	LINC00917	chr16:86331849-86345679	hiPSCs	hiPS-BxcmP	NOTEST	0.068032	0	#NAME?	0	1	1
LINC00920	LINC00920	LINC00920	chr16:66408523-66410901	hiPSCs	hiPS-BxcmP	NOTEST	0.239481	0	#NAME?	0	1	1
LINC00923	LINC00923	LINC00923	chr15:97742615-97874429	hiPSCs	hiPS-BxcmP	NOTEST	0.292304	0	#NAME?	0	1	1
LINC00992	LINC00992	LINC00992	chr5:117415511-117579744	hiPSCs	hiPS-BxcmP	NOTEST	0.113518	0	#NAME?	0	1	1
LINC01071	LINC01071	LINC01071	chr13:44400249-44405984	hiPSCs	hiPS-BxcmP	NOTEST	0.192756	0	#NAME?	0	1	1
LINC01116	LINC01116	LINC01116	chr2:176629580-176637574	hiPSCs	hiPS-BxcmP	NOTEST	1.3805	0	#NAME?	0	1	1
LINC01132	LINC01132	LINC01132	chr1:234724041-234731643	hiPSCs	hiPS-BxcmP	NOTEST	0.0455558	0	#NAME?	0	1	1
LINC01133	LINC01133	LINC01133	chr1:159961223-159979086	hiPSCs	hiPS-BxcmP	NOTEST	0.179714	0	#NAME?	0	1	1
LINC01160	LINC01160	LINC01160	chr1:111599006-111608318	hiPSCs	hiPS-BxcmP	NOTEST	0.248204	0	#NAME?	0	1	1
LINC01168	LINC01168	LINC01168	chr10:132965533-132976497	hiPSCs	hiPS-BxcmP	NOTEST	0.25117	0	#NAME?	0	1	1
LINC01181	LINC01181	LINC01181	chr8:103121031-103230305	hiPSCs	hiPS-BxcmP	NOTEST	0.0637491	0	#NAME?	0	1	1
LOC100128276	LOC100128276	LOC100128276	chr12:128849170-128853360	hiPSCs	hiPS-BxcmP	NOTEST	0.649966	0	#NAME?	0	1	1
LOC100128573	LOC100128573	LOC100128573	chr19:7472546-7491000	hiPSCs	hiPS-BxcmP	NOTEST	0.561484	0	#NAME?	0	1	1
LOC100128908	LOC100128908	LOC100128908	chr14:23100845-23104962	hiPSCs	hiPS-BxcmP	NOTEST	0.216382	0	#NAME?	0	1	1
LOC100129138	LOC100129138	LOC100129138	chr1:104073022-104077086	hiPSCs	hiPS-BxcmP	NOTEST	0.164064	0	#NAME?	0	1	1
LOC100129455	LOC100129455	LOC100129455	chr2:176127799-176129631	hiPSCs	hiPS-BxcmP	NOTEST	0.101546	0	#NAME?	0	1	1
LOC100129520	LOC100129520	LOC100129520	chrX:125319848-125325214	hiPSCs	hiPS-BxcmP	NOTEST	0.0590117	0	#NAME?	0	1	1
LOC100130876	LOC100130876	LOC100130876	chr17:799312-979775	hiPSCs	hiPS-BxcmP	NOTEST	0.121915	0	#NAME?	0	1	1
LOC100130938	LOC100130938	LOC100130938	chr18:61606067-61607002	hiPSCs	hiPS-BxcmP	OK	1.93438	0	#NAME?	#NAME?	0.0486	0.997253
LOC100131532	LOC100131532	LOC100131532	chr6:169962622-169967678	hiPSCs	hiPS-BxcmP	NOTEST	0.0622549	0	#NAME?	0	1	1
LOC100132146	LOC100132146	LOC100132146	chr3:46612434-46626543	hiPSCs	hiPS-BxcmP	NOTEST	0.101929	0	#NAME?	0	1	1
LOC100132813	LOC100132813	LOC100132813	chr8:109574175-109691791	hiPSCs	hiPS-BxcmP	NOTEST	0.210124	0	#NAME?	0	1	1
LOC100133669	LOC100133669	LOC100133669	chr8:142982030-143018390	hiPSCs	hiPS-BxcmP	NOTEST	0.696038	0	#NAME?	0	1	1
LOC100134822	LOC100134822	LOC100134822	chr1:501066-527676	hiPSCs	hiPS-BxcmP	NOTEST	0.301687	0	#NAME?	0	1	1
LOC100287098	LOC100287098	LOC100287098	chr8:144428779-144444488	hiPSCs	hiPS-BxcmP	NOTEST	0.168851	0	#NAME?	0	1	1
LOC100287387	LOC100287387	LOC100287387	chr2:238844545-238847679	hiPSCs	hiPS-BxcmP	NOTEST	0.456471	0	#NAME?	0	1	1
LOC100288162-2	LOC100288162-2	LOC100288162	chr16_KI270853v1_alt:744303-745837	hiPSCs	hiPS-BxcmP	NOTEST	0.385971	0	#NAME?	0	1	1
LOC100288181	LOC100288181	LOC100288181	chr8:142700110-142726973	hiPSCs	hiPS-BxcmP	NOTEST	0.0362302	0	#NAME?	0	1	1
LOC100288974	LOC100288974	LOC100288974	chr10:79904897-79931801	hiPSCs	hiPS-BxcmP	NOTEST	0.557202	0	#NAME?	0	1	1
LOC100289455	LOC100289455	LOC100289455	chr10:22435424-22438453	hiPSCs	hiPS-BxcmP	NOTEST	0.265514	0	#NAME?	0	1	1
LOC100335030	LOC100335030	LOC100335030	chr12:49366904-49527424	hiPSCs	hiPS-BxcmP	NOTEST	0.332289	0	#NAME?	0	1	1
LOC100505555	LOC100505555	LOC100505555	chr19:9787411-9793186	hiPSCs	hiPS-BxcmP	NOTEST	0.779675	0	#NAME?	0	1	1
LOC100505622	LOC100505622	LOC100505622	chr19:42132628-42137099	hiPSCs	hiPS-BxcmP	NOTEST	0.361209	0	#NAME?	0	1	1
LOC100505658	LOC100505658	LOC100505658	chr5:141515020-141651419	hiPSCs	hiPS-BxcmP	NOTEST	0.21707	0	#NAME?	0	1	1
LOC100505851	LOC100505851	LOC100505851	chr19:23833254-24129968	hiPSCs	hiPS-BxcmP	NOTEST	0.184419	0	#NAME?	0	1	1
LOC100506596	LOC100506596	LOC100506596	chr17:32142453-32253374	hiPSCs	hiPS-BxcmP	NOTEST	0.305959	0	#NAME?	0	1	1
LOC100506713	LOC100506713	LOC100506713	chr17:6985122-7012334	hiPSCs	hiPS-BxcmP	NOTEST	0.781667	0	#NAME?	0	1	1
LOC100506747	LOC100506747	LOC100506747	chr1:202986451-203007265	hiPSCs	hiPS-BxcmP	NOTEST	0.0990018	0	#NAME?	0	1	1
LOC100507131	LOC100507131	LOC100507131	chr17:17843507-17972470	hiPSCs	hiPS-BxcmP	NOTEST	0.138447	0	#NAME?	0	1	1
LOC100507395	LOC100507395	LOC100507395	chrUn_GL000220v1:4561-7142	hiPSCs	hiPS-BxcmP	NOTEST	0.466176	0	#NAME?	0	1	1
LOC100507747	LOC100507747	LOC100507747	chr13:113953704-113956483	hiPSCs	hiPS-BxcmP	NOTEST	0.0645106	0	#NAME?	0	1	1
LOC100509303	LOC100509303	LOC100509303	chr1:209147266-209151505	hiPSCs	hiPS-BxcmP	OK	1.68231	0	#NAME?	#NAME?	0.0995	0.997253
LOC100652807	LOC100652807	LOC100652807	chr3:28575277-28758337	hiPSCs	hiPS-BxcmP	NOTEST	0.822961	0	#NAME?	0	1	1
LOC100652824	LOC100652824	LOC100652824	chr2:202073252-202205195	hiPSCs	hiPS-BxcmP	NOTEST	0.0427074	0	#NAME?	0	1	1
LOC100996274	LOC100996274	LOC100996274	chr18:79069393-79378283	hiPSCs	hiPS-BxcmP	NOTEST	0.0952204	0	#NAME?	0	1	1
LOC100996401	LOC100996401	LOC100996401	chr22:18527155-18527683	hiPSCs	hiPS-BxcmP	NOTEST	0.555708	0	#NAME?	0	1	1
LOC100996716	LOC100996716	LOC100996716	chr1:149343679-149358657	hiPSCs	hiPS-BxcmP	NOTEST	0.223856	0	#NAME?	0	1	1
LOC100996760	LOC100996760	LOC100996760	chr10:47467992-47991850	hiPSCs	hiPS-BxcmP	NOTEST	0.657269	0	#NAME?	0	1	1
LOC100996761	LOC100996761	LOC100996761	chr1:149259520-149285866	hiPSCs	hiPS-BxcmP	NOTEST	0.169027	0	#NAME?	0	1	1
LOC101059954	LOC101059954	LOC101059954	chr17:40523509-40527000	hiPSCs	hiPS-BxcmP	NOTEST	0.347273	0	#NAME?	0	1	1
LOC101060351	LOC101060351	LOC101060351	chr17:37923533-37935371	hiPSCs	hiPS-BxcmP	NOTEST	0.129841	0	#NAME?	0	1	1
LOC101060553	LOC101060553	LOC101060553	chr13:111115276-111305734	hiPSCs	hiPS-BxcmP	NOTEST	0.0419904	0	#NAME?	0	1	1
LOC101805489	LOC101805489	LOC101805489	chrX:135248588-135252011	hiPSCs	hiPS-BxcmP	NOTEST	0.260253	0	#NAME?	0	1	1
LOC101926889	LOC101926889	LOC101926889	chr20:25184671-25226729	hiPSCs	hiPS-BxcmP	NOTEST	0.583546	0	#NAME?	0	1	1
LOC101926899	LOC101926899	LOC101926899	chr8:90221487-90387959	hiPSCs	hiPS-BxcmP	OK	1.62915	0	#NAME?	#NAME?	0.1197	0.997253
LOC101926900	LOC101926900	LOC101926900	chr9:34985409-34989379	hiPSCs	hiPS-BxcmP	NOTEST	0.316106	0	#NAME?	0	1	1
LOC101926907	LOC101926907	LOC101926907	chr1:58785150-58899712	hiPSCs	hiPS-BxcmP	NOTEST	0.768417	0	#NAME?	0	1	1
LOC101926931	LOC101926931	LOC101926931	chr2:172427585-172506453	hiPSCs	hiPS-BxcmP	NOTEST	0.300846	0	#NAME?	0	1	1
LOC101926977	LOC101926977	LOC101926977	chr8:94553721-94569195	hiPSCs	hiPS-BxcmP	NOTEST	0.646436	0	#NAME?	0	1	1
LOC101926994	LOC101926994	LOC101926994	chr15:92781791-92810334	hiPSCs	hiPS-BxcmP	NOTEST	0.166766	0	#NAME?	0	1	1
LOC101927009	LOC101927009	LOC101927009	chr16:9401729-9408093	hiPSCs	hiPS-BxcmP	NOTEST	0.133117	0	#NAME?	0	1	1
LOC101927018	LOC101927018	LOC101927018	chr17:28905245-28951490	hiPSCs	hiPS-BxcmP	NOTEST	0.785985	0	#NAME?	0	1	1
LOC101927029	LOC101927029	LOC101927029	chr14:90048133-90061713	hiPSCs	hiPS-BxcmP	NOTEST	0.240905	0	#NAME?	0	1	1
LOC101927051	LOC101927051	LOC101927051	chr22:37639676-37658377	hiPSCs	hiPS-BxcmP	NOTEST	0.0948298	0	#NAME?	0	1	1
LOC101927063	LOC101927063	LOC101927063	chr10:95194199-95231144	hiPSCs	hiPS-BxcmP	NOTEST	0.0827675	0	#NAME?	0	1	1
LOC101927066	LOC101927066	LOC101927066	chr8:96645226-97446497	hiPSCs	hiPS-BxcmP	NOTEST	0.408825	0	#NAME?	0	1	1
LOC101927086	LOC101927086	LOC101927086	chr9:70529062-71446898	hiPSCs	hiPS-BxcmP	NOTEST	0.152917	0	#NAME?	0	1	1
LOC101927104	LOC101927104	LOC101927104	chr10:95711778-96090235	hiPSCs	hiPS-BxcmP	OK	2.16244	0	#NAME?	#NAME?	0.17795	0.997253
LOC101927330	LOC101927330	LOC101927330	chr2:112583052-112589040	hiPSCs	hiPS-BxcmP	NOTEST	0.922988	0	#NAME?	0	1	1
LOC101927371	LOC101927371	LOC101927371	chr10:99875576-100009953	hiPSCs	hiPS-BxcmP	NOTEST	0.366965	0	#NAME?	0	1	1
LOC101927385	LOC101927385	LOC101927385	chr13:97222294-97394120	hiPSCs	hiPS-BxcmP	NOTEST	0.064594	0	#NAME?	0	1	1
LOC101927389	LOC101927389	LOC101927389	chr17:55612985-55648432	hiPSCs	hiPS-BxcmP	NOTEST	0.342864	0	#NAME?	0	1	1
LOC101927402	LOC101927402	LOC101927402	chr2:64522188-64593005	hiPSCs	hiPS-BxcmP	NOTEST	0.222607	0	#NAME?	0	1	1
LOC101927407	LOC101927407	LOC101927407	chr2:242165315-242167481	hiPSCs	hiPS-BxcmP	NOTEST	0.0962379	0	#NAME?	0	1	1
LOC101927458	LOC101927458	LOC101927458	chr1:81306139-81414937	hiPSCs	hiPS-BxcmP	NOTEST	0.932325	0	#NAME?	0	1	1
LOC101927467	LOC101927467	LOC101927467	chr3:11062293-11085821	hiPSCs	hiPS-BxcmP	NOTEST	0.112316	0	#NAME?	0	1	1
LOC101927493	LOC101927493	LOC101927493	chr2:1789112-2331273	hiPSCs	hiPS-BxcmP	NOTEST	0.124771	0	#NAME?	0	1	1
LOC101927511	LOC101927511	LOC101927511	chr18:11918870-11947746	hiPSCs	hiPS-BxcmP	NOTEST	1.37233	0	#NAME?	0	1	1
LOC101927576	LOC101927576	LOC101927576	chr1:230837118-230874792	hiPSCs	hiPS-BxcmP	NOTEST	0.577746	0	#NAME?	0	1	1
LOC101927673	LOC101927673	LOC101927673	chr11:63998557-64166130	hiPSCs	hiPS-BxcmP	NOTEST	0.230874	0	#NAME?	0	1	1
LOC101927686	LOC101927686	LOC101927686	chr6:113623011-113654521	hiPSCs	hiPS-BxcmP	NOTEST	0.544499	0	#NAME?	0	1	1
LOC101927712	LOC101927712	LOC101927712	chr13:110131933-110137951	hiPSCs	hiPS-BxcmP	NOTEST	0.281506	0	#NAME?	0	1	1
LOC101927727	LOC101927727	LOC101927727	chr17:799312-979775	hiPSCs	hiPS-BxcmP	NOTEST	0.808543	0	#NAME?	0	1	1
LOC101927741	LOC101927741	LOC101927741	chr2:200305880-200482263	hiPSCs	hiPS-BxcmP	NOTEST	1.44424	0	#NAME?	0	1	1
LOC101927751	LOC101927751	LOC101927751	chr15:100917381-100919232	hiPSCs	hiPS-BxcmP	NOTEST	0.18982	0	#NAME?	0	1	1
LOC101927761	LOC101927761	LOC101927761	chr5:132556923-132644621	hiPSCs	hiPS-BxcmP	NOTEST	0.544504	0	#NAME?	0	1	1
LOC101927767	LOC101927767	LOC101927767	chr1:149756262-149812410	hiPSCs	hiPS-BxcmP	NOTEST	0.297682	0	#NAME?	0	1	1
LOC101927775	LOC101927775	LOC101927775	chr22:49414523-49441216	hiPSCs	hiPS-BxcmP	NOTEST	0.260687	0	#NAME?	0	1	1
LOC101927777	LOC101927777	LOC101927777	chr3:18526391-18607129	hiPSCs	hiPS-BxcmP	OK	4.61611	0	#NAME?	#NAME?	0.0429	0.997253
LOC101927825	LOC101927825	LOC101927825	chr11:6323664-6342371	hiPSCs	hiPS-BxcmP	NOTEST	0.392706	0	#NAME?	0	1	1
LOC101927861	LOC101927861	LOC101927861	chr2:74940211-74942670	hiPSCs	hiPS-BxcmP	NOTEST	0.15064	0	#NAME?	0	1	1
LOC101927903	LOC101927903	LOC101927903	chr9:41357151-41359992	hiPSCs	hiPS-BxcmP	NOTEST	0.124414	0	#NAME?	0	1	1
LOC101927941	LOC101927941	LOC101927941	chr17:64930828-64934560	hiPSCs	hiPS-BxcmP	NOTEST	0.398524	0	#NAME?	0	1	1
LOC101927954	LOC101927954	LOC101927954	chr9:92947318-93036236	hiPSCs	hiPS-BxcmP	NOTEST	0.0475346	0	#NAME?	0	1	1
LOC101928025	LOC101928025	LOC101928025	chr7:26152226-26187137	hiPSCs	hiPS-BxcmP	NOTEST	0.635935	0	#NAME?	0	1	1
LOC101928045	LOC101928045	LOC101928045	chr17:67377280-67697263	hiPSCs	hiPS-BxcmP	NOTEST	1.06386	0	#NAME?	0	1	1
LOC101928056	LOC101928056	LOC101928056	chr3:31660824-32002286	hiPSCs	hiPS-BxcmP	NOTEST	0.500802	0	#NAME?	0	1	1
LOC101928113	LOC101928113	LOC101928113	chr2:85889160-85904727	hiPSCs	hiPS-BxcmP	NOTEST	0.50983	0	#NAME?	0	1	1
LOC101928117	LOC101928117	LOC101928117	chr7:116407507-116499513	hiPSCs	hiPS-BxcmP	NOTEST	0.133825	0	#NAME?	0	1	1
LOC101928130	LOC101928130	LOC101928130	chr10:6587825-6596875	hiPSCs	hiPS-BxcmP	NOTEST	1.1793	0	#NAME?	0	1	1
LOC101928172	LOC101928172	LOC101928172	chr4:168497065-169010317	hiPSCs	hiPS-BxcmP	NOTEST	0.359876	0	#NAME?	0	1	1
LOC101928190	LOC101928190	LOC101928190	chr3:155240944-155243124	hiPSCs	hiPS-BxcmP	NOTEST	0.484693	0	#NAME?	0	1	1
LOC101928192	LOC101928192	LOC101928192	chr5:132822140-132831365	hiPSCs	hiPS-BxcmP	NOTEST	0.136976	0	#NAME?	0	1	1
LOC101928249	LOC101928249	LOC101928249	chr6:134512792-134524516	hiPSCs	hiPS-BxcmP	NOTEST	0.795057	0	#NAME?	0	1	1
LOC101928281	LOC101928281	LOC101928281	chr6:12290295-12314396	hiPSCs	hiPS-BxcmP	NOTEST	0.72409	0	#NAME?	0	1	1
LOC101928292	LOC101928292	LOC101928292	chr11:69485560-69493543	hiPSCs	hiPS-BxcmP	NOTEST	0.0605751	0	#NAME?	0	1	1
LOC101928312	LOC101928312	LOC101928312	chrX:119250652-119254752	hiPSCs	hiPS-BxcmP	NOTEST	1.20658	0	#NAME?	0	1	1
LOC101928319	LOC101928319	LOC101928319	chr1:160276808-160358952	hiPSCs	hiPS-BxcmP	NOTEST	0.404494	0	#NAME?	0	1	1
LOC101928323	LOC101928323	LOC101928323	chr3:42547966-42667580	hiPSCs	hiPS-BxcmP	NOTEST	0.39856	0	#NAME?	0	1	1
LOC101928331	LOC101928331	LOC101928331	chr6:14431928-14502487	hiPSCs	hiPS-BxcmP	OK	1.62142	0	#NAME?	#NAME?	0.0486	0.997253
LOC101928352	LOC101928352	LOC101928352	chr14:74498182-74613753	hiPSCs	hiPS-BxcmP	OK	2.42025	0	#NAME?	#NAME?	0.1813	0.997253
LOC101928391	LOC101928391	LOC101928391	chr1:27045226-27063637	hiPSCs	hiPS-BxcmP	OK	4.45335	0	#NAME?	#NAME?	0.0995	0.997253
LOC101928419	LOC101928419	LOC101928419	chr5:56099674-56233359	hiPSCs	hiPS-BxcmP	NOTEST	0.448469	0	#NAME?	0	1	1
LOC101928431	LOC101928431	LOC101928431	chr14:80954988-81166249	hiPSCs	hiPS-BxcmP	NOTEST	0.102265	0	#NAME?	0	1	1
LOC101928436	LOC101928436	LOC101928436	chr1:103418078-103525695	hiPSCs	hiPS-BxcmP	NOTEST	0.938371	0	#NAME?	0	1	1
LOC101928469	LOC101928469	LOC101928469	chrX:76657797-77014532	hiPSCs	hiPS-BxcmP	NOTEST	0.200881	0	#NAME?	0	1	1
LOC101928489	LOC101928489	LOC101928489	chr6:73694235-73828317	hiPSCs	hiPS-BxcmP	NOTEST	0.12535	0	#NAME?	0	1	1
LOC101928658	LOC101928658	LOC101928658	chr4:52872981-53366075	hiPSCs	hiPS-BxcmP	NOTEST	0.0629169	0	#NAME?	0	1	1
LOC101928660	LOC101928660	LOC101928660	chr17:17200994-17237190	hiPSCs	hiPS-BxcmP	NOTEST	0.706232	0	#NAME?	0	1	1
LOC101928683	LOC101928683	LOC101928683	chr6:148746927-149076990	hiPSCs	hiPS-BxcmP	NOTEST	0.0490595	0	#NAME?	0	1	1
LOC101928764	LOC101928764	LOC101928764	chr13:21286417-21297090	hiPSCs	hiPS-BxcmP	NOTEST	0.356993	0	#NAME?	0	1	1
LOC101928801	LOC101928801	LOC101928801	chr1:921279-923745	hiPSCs	hiPS-BxcmP	NOTEST	0.219906	0	#NAME?	0	1	1
LOC101928808	LOC101928808	LOC101928808	chrX:146394681-146401858	hiPSCs	hiPS-BxcmP	NOTEST	0.0893777	0	#NAME?	0	1	1
LOC101928817	LOC101928817	LOC101928817	chr14:89156171-89633829	hiPSCs	hiPS-BxcmP	NOTEST	0.318593	0	#NAME?	0	1	1
LOC101928820	LOC101928820	LOC101928820	chr6:85387218-85390181	hiPSCs	hiPS-BxcmP	NOTEST	0.0713264	0	#NAME?	0	1	1
LOC101928830	LOC101928830	LOC101928830	chr12:95996599-96043520	hiPSCs	hiPS-BxcmP	NOTEST	1.32373	0	#NAME?	0	1	1
LOC101928853	LOC101928853	LOC101928853	chr9:137618991-137836127	hiPSCs	hiPS-BxcmP	NOTEST	0.608512	0	#NAME?	0	1	1
LOC101928892	LOC101928892	LOC101928892	chr22:50674641-50733212	hiPSCs	hiPS-BxcmP	NOTEST	0.0763694	0	#NAME?	0	1	1
LOC101928906	LOC101928906	LOC101928906	chr9:41649862-41654719	hiPSCs	hiPS-BxcmP	NOTEST	0.743726	0	#NAME?	0	1	1
LOC101928913	LOC101928913	LOC101928913	chr10:65572967-65670533	hiPSCs	hiPS-BxcmP	NOTEST	1.45723	0	#NAME?	0	1	1
LOC101928955	LOC101928955	LOC101928955	chr15:62895811-62899543	hiPSCs	hiPS-BxcmP	OK	2.13067	0	#NAME?	#NAME?	0.0293	0.993238
LOC101928970	LOC101928970	LOC101928970	chr10:22534836-22714574	hiPSCs	hiPS-BxcmP	NOTEST	0.326292	0	#NAME?	0	1	1
LOC101929017	LOC101929017	LOC101929017	chr1:2050469-2212720	hiPSCs	hiPS-BxcmP	NOTEST	0.0418169	0	#NAME?	0	1	1
LOC101929054	LOC101929054	LOC101929054	chr3:52239258-52245705	hiPSCs	hiPS-BxcmP	NOTEST	1.32667	0	#NAME?	0	1	1
LOC101929078	LOC101929078	LOC101929078	chr17:48070051-48101963	hiPSCs	hiPS-BxcmP	NOTEST	0.180665	0	#NAME?	0	1	1
LOC101929098	LOC101929098	LOC101929098	chr20:3068759-3072517	hiPSCs	hiPS-BxcmP	NOTEST	0.354818	0	#NAME?	0	1	1
LOC101929198	LOC101929198	LOC101929198	chr3:193401744-193555582	hiPSCs	hiPS-BxcmP	NOTEST	0.704394	0	#NAME?	0	1	1
LOC101929263	LOC101929263	LOC101929263	chr6:35150677-35163658	hiPSCs	hiPS-BxcmP	NOTEST	0.038682	0	#NAME?	0	1	1
LOC101929309	LOC101929309	LOC101929309	chr6:35543645-35748913	hiPSCs	hiPS-BxcmP	NOTEST	1.01404	0	#NAME?	0	1	1
LOC101929340	LOC101929340	LOC101929340	chr11:124753122-124765363	hiPSCs	hiPS-BxcmP	NOTEST	0.614354	0	#NAME?	0	1	1
LOC101929343	LOC101929343	LOC101929343	chr1:201380837-201401564	hiPSCs	hiPS-BxcmP	NOTEST	0.353545	0	#NAME?	0	1	1
LOC101929354	LOC101929354	LOC101929354	chr15:74600914-74630201	hiPSCs	hiPS-BxcmP	NOTEST	0.392809	0	#NAME?	0	1	1
LOC101929355	LOC101929355	LOC101929355	chr13:114179247-114223074	hiPSCs	hiPS-BxcmP	NOTEST	0.190459	0	#NAME?	0	1	1
LOC101929463	LOC101929463	LOC101929463	chr7:66482807-66491061	hiPSCs	hiPS-BxcmP	OK	20.8419	0	#NAME?	#NAME?	0.08	0.997253
LOC101929490	LOC101929490	LOC101929490	chr8:11676923-11760001	hiPSCs	hiPS-BxcmP	NOTEST	0.49645	0	#NAME?	0	1	1
LOC101929500	LOC101929500	LOC101929500	chr2:36356226-36551135	hiPSCs	hiPS-BxcmP	NOTEST	0.263796	0	#NAME?	0	1	1
LOC101929512	LOC101929512	LOC101929512	chr2:161136926-161244650	hiPSCs	hiPS-BxcmP	NOTEST	0.274355	0	#NAME?	0	1	1
LOC101929515	LOC101929515	LOC101929515	chr6:40357608-40369474	hiPSCs	hiPS-BxcmP	NOTEST	0.188118	0	#NAME?	0	1	1
LOC101929519	LOC101929519	LOC101929519	chr9:93576626-93679587	hiPSCs	hiPS-BxcmP	NOTEST	0.13329	0	#NAME?	0	1	1
LOC101929540	LOC101929540	LOC101929540	chr10:38403165-38422871	hiPSCs	hiPS-BxcmP	OK	1.49828	0	#NAME?	#NAME?	0.0353	0.997253
LOC101929547	LOC101929547	LOC101929547	chr20:19208993-19211698	hiPSCs	hiPS-BxcmP	NOTEST	0.210505	0	#NAME?	0	1	1
LOC101929566	LOC101929566	LOC101929566	chr16:2866347-2867618	hiPSCs	hiPS-BxcmP	NOTEST	0.752619	0	#NAME?	0	1	1
LOC101929580	LOC101929580	LOC101929580	chr7:66847449-66880936	hiPSCs	hiPS-BxcmP	NOTEST	0.441458	0	#NAME?	0	1	1
LOC101929609	LOC101929609	LOC101929609	chr1:43944369-43946652	hiPSCs	hiPS-BxcmP	NOTEST	0.270237	0	#NAME?	0	1	1
LOC101929637	LOC101929637	LOC101929637	chr11:131370475-132336822	hiPSCs	hiPS-BxcmP	NOTEST	0.366939	0	#NAME?	0	1	1
LOC101929689	LOC101929689	LOC101929689	chr1:219419337-219445480	hiPSCs	hiPS-BxcmP	NOTEST	1.04716	0	#NAME?	0	1	1
LOC101929719	LOC101929719	LOC101929719	chr5:140164678-140173968	hiPSCs	hiPS-BxcmP	NOTEST	0.134612	0	#NAME?	0	1	1
LOC101929800	LOC101929800	LOC101929800	chr9:68325196-68330436	hiPSCs	hiPS-BxcmP	NOTEST	0.123091	0	#NAME?	0	1	1
LOC101930053	LOC101930053	LOC101930053	chr9:2423859-2494213	hiPSCs	hiPS-BxcmP	NOTEST	0.347853	0	#NAME?	0	1	1
LOC101930276	LOC101930276	LOC101930276	chr5:103880886-103891392	hiPSCs	hiPS-BxcmP	NOTEST	0.160569	0	#NAME?	0	1	1
LOC101930644	LOC101930644	LOC101930644	chr1:220786696-220814399	hiPSCs	hiPS-BxcmP	NOTEST	0.924374	0	#NAME?	0	1	1
LOC102467146	LOC102467146	LOC102467146	chr16:79721311-79801343	hiPSCs	hiPS-BxcmP	NOTEST	0.722417	0	#NAME?	0	1	1
LOC102723317	LOC102723317	LOC102723317	chr4:168497065-169010317	hiPSCs	hiPS-BxcmP	NOTEST	0.409432	0	#NAME?	0	1	1
LOC102723324	LOC102723324	LOC102723324	chr9:121370471-121440509	hiPSCs	hiPS-BxcmP	NOTEST	0.898737	0	#NAME?	0	1	1
LOC102723328	LOC102723328	LOC102723328	chr14:104753132-104759659	hiPSCs	hiPS-BxcmP	NOTEST	0.459178	0	#NAME?	0	1	1
LOC102723356	LOC102723356	LOC102723356	chr8:105318689-105804539	hiPSCs	hiPS-BxcmP	NOTEST	0.422843	0	#NAME?	0	1	1
LOC102723444	LOC102723444	LOC102723444	chr5:119268691-119394604	hiPSCs	hiPS-BxcmP	NOTEST	1.19269	0	#NAME?	0	1	1
LOC102723450	LOC102723450	LOC102723450	chr19:32821040-32827382	hiPSCs	hiPS-BxcmP	NOTEST	0.359605	0	#NAME?	0	1	1
LOC102723501	LOC102723501	LOC102723501	chr12:103841427-103930211	hiPSCs	hiPS-BxcmP	NOTEST	0.351797	0	#NAME?	0	1	1
LOC102723513	LOC102723513	LOC102723513	chr19:34921373-34926826	hiPSCs	hiPS-BxcmP	NOTEST	0.301405	0	#NAME?	0	1	1
LOC102723582	LOC102723582	LOC102723582	chr3:122416205-122514939	hiPSCs	hiPS-BxcmP	NOTEST	0.442347	0	#NAME?	0	1	1
LOC102723610	LOC102723610	LOC102723610	chr3:51535894-51670900	hiPSCs	hiPS-BxcmP	NOTEST	1.16428	0	#NAME?	0	1	1
LOC102723647	LOC102723647	LOC102723647	chr13:114342940-114346577	hiPSCs	hiPS-BxcmP	NOTEST	0.577492	0	#NAME?	0	1	1
LOC102723666	LOC102723666	LOC102723666	chr3:123585555-123884302	hiPSCs	hiPS-BxcmP	NOTEST	0.169142	0	#NAME?	0	1	1
LOC102723672-2	LOC102723672-2	LOC102723672	chr7_KI270804v1_alt:100633-105295	hiPSCs	hiPS-BxcmP	NOTEST	0.812065	0	#NAME?	0	1	1
LOC102723687	LOC102723687	LOC102723687	chr3:113209662-113515187	hiPSCs	hiPS-BxcmP	NOTEST	0.999908	0	#NAME?	0	1	1
LOC102723721	LOC102723721	LOC102723721	chr10:6737590-6738943	hiPSCs	hiPS-BxcmP	OK	6.25479	0	#NAME?	#NAME?	0.00225	0.284862
LOC102723729	LOC102723729	LOC102723729	chr8:41529205-41625001	hiPSCs	hiPS-BxcmP	NOTEST	0.88231	0	#NAME?	0	1	1
LOC102723735	LOC102723735	LOC102723735	chr12:42458337-42589770	hiPSCs	hiPS-BxcmP	NOTEST	0.173526	0	#NAME?	0	1	1
LOC102723756	LOC102723756	LOC102723756	chr12:5512123-5522161	hiPSCs	hiPS-BxcmP	NOTEST	0.406524	0	#NAME?	0	1	1
LOC102723813	LOC102723813	LOC102723813	chr12:3612955-3755314	hiPSCs	hiPS-BxcmP	NOTEST	0.970863	0	#NAME?	0	1	1
LOC102723856	LOC102723856	LOC102723856	chr2:240713763-240820308	hiPSCs	hiPS-BxcmP	NOTEST	0.098162	0	#NAME?	0	1	1
LOC102723889	LOC102723889	LOC102723889	chrY:19041559-19044727	hiPSCs	hiPS-BxcmP	OK	2.01647	0	#NAME?	#NAME?	0.0995	0.997253
LOC102723892	LOC102723892	LOC102723892	chr7:2906074-3043945	hiPSCs	hiPS-BxcmP	OK	4.86116	0	#NAME?	#NAME?	0.1741	0.997253
LOC102723893	LOC102723893	LOC102723893	chr11:12674352-12944737	hiPSCs	hiPS-BxcmP	NOTEST	0.299733	0	#NAME?	0	1	1
LOC102723955	LOC102723955	LOC102723955	chr1:149719932-149747950	hiPSCs	hiPS-BxcmP	NOTEST	0.214398	0	#NAME?	0	1	1
LOC102724017	LOC102724017	LOC102724017	chr1:222814999-223005995	hiPSCs	hiPS-BxcmP	OK	3.56029	0	#NAME?	#NAME?	0.18465	0.997253
LOC102724019	LOC102724019	LOC102724019	chr3:134795256-135260467	hiPSCs	hiPS-BxcmP	NOTEST	0.331226	0	#NAME?	0	1	1
LOC102724057	LOC102724057	LOC102724057	chr9:85787463-85793587	hiPSCs	hiPS-BxcmP	NOTEST	0.25818	0	#NAME?	0	1	1
LOC102724065	LOC102724065	LOC102724065	chr13:79558311-79571593	hiPSCs	hiPS-BxcmP	NOTEST	0.296986	0	#NAME?	0	1	1
LOC102724155	LOC102724155	LOC102724155	chr2:60451166-60553498	hiPSCs	hiPS-BxcmP	NOTEST	0.540474	0	#NAME?	0	1	1
LOC102724163	LOC102724163	LOC102724163	chr16:82626793-83806127	hiPSCs	hiPS-BxcmP	NOTEST	0.204585	0	#NAME?	0	1	1
LOC102724169	LOC102724169	LOC102724169	chr6:166320027-166342503	hiPSCs	hiPS-BxcmP	NOTEST	1.43211	0	#NAME?	0	1	1
LOC102724220	LOC102724220	LOC102724220	chr6:167237517-167240705	hiPSCs	hiPS-BxcmP	NOTEST	0.581187	0	#NAME?	0	1	1
LOC102724225	LOC102724225	LOC102724225	chr10:100730383-100732024	hiPSCs	hiPS-BxcmP	NOTEST	0.139848	0	#NAME?	0	1	1
LOC102724228	LOC102724228	LOC102724228	chr15:36579610-36818506	hiPSCs	hiPS-BxcmP	NOTEST	0.665191	0	#NAME?	0	1	1
LOC102724244	LOC102724244	LOC102724244	chr2:178522826-178807423	hiPSCs	hiPS-BxcmP	NOTEST	0.232345	0	#NAME?	0	1	1
LOC102724258	LOC102724258	LOC102724258	chr2:65307441-65434886	hiPSCs	hiPS-BxcmP	OK	4.64996	0	#NAME?	#NAME?	0.1919	0.997253
LOC102724322	LOC102724322	LOC102724322	chr9:36214440-36299046	hiPSCs	hiPS-BxcmP	NOTEST	0.912706	0	#NAME?	0	1	1
LOC102724344	LOC102724344	LOC102724344	chr16:86718361-86737841	hiPSCs	hiPS-BxcmP	OK	5.33735	0	#NAME?	#NAME?	0.0323	0.997253
LOC102724369	LOC102724369	LOC102724369	chr19:55634994-55643470	hiPSCs	hiPS-BxcmP	NOTEST	0.917936	0	#NAME?	0	1	1
LOC102724376	LOC102724376	LOC102724376	chr10:104268415-104304948	hiPSCs	hiPS-BxcmP	NOTEST	1.3668	0	#NAME?	0	1	1
LOC102724419	LOC102724419	LOC102724419	chr3:164029275-164030357	hiPSCs	hiPS-BxcmP	NOTEST	0.439614	0	#NAME?	0	1	1
LOC102724480	LOC102724480	LOC102724480	chr5:77165360-77166909	hiPSCs	hiPS-BxcmP	NOTEST	1.11147	0	#NAME?	0	1	1
LOC102724490	LOC102724490	LOC102724490	chr6:15522800-15663058	hiPSCs	hiPS-BxcmP	NOTEST	0.933213	0	#NAME?	0	1	1
LOC102724513	LOC102724513	LOC102724513	chr15:88493217-88547008	hiPSCs	hiPS-BxcmP	OK	7.56461	0	#NAME?	#NAME?	0.2344	0.997253
LOC102724543	LOC102724543	LOC102724543	chr17:16922752-16926122	hiPSCs	hiPS-BxcmP	NOTEST	0.0890448	0	#NAME?	0	1	1
LOC102724549	LOC102724549	LOC102724549	chr7:29645921-29688243	hiPSCs	hiPS-BxcmP	NOTEST	0.172616	0	#NAME?	0	1	1
LOC102724585	LOC102724585	LOC102724585	chr6:24121445-24147529	hiPSCs	hiPS-BxcmP	NOTEST	0.0865707	0	#NAME?	0	1	1
LOC102724593	LOC102724593	LOC102724593	chr10:47467992-47991850	hiPSCs	hiPS-BxcmP	NOTEST	0.390834	0	#NAME?	0	1	1
LOC102724621	LOC102724621	LOC102724621	chr22_KI270733v1_random:157649-160101	hiPSCs	hiPS-BxcmP	NOTEST	0.0731292	0	#NAME?	0	1	1
LOC102724634	LOC102724634	LOC102724634	chr18:13218015-13652754	hiPSCs	hiPS-BxcmP	NOTEST	0.241264	0	#NAME?	0	1	1
LOC102724662	LOC102724662	LOC102724662	chr5:90558799-91202631	hiPSCs	hiPS-BxcmP	OK	1.61532	0	#NAME?	#NAME?	0.21845	0.997253
LOC102724665	LOC102724665	LOC102724665	chr6:92644472-92644805	hiPSCs	hiPS-BxcmP	OK	1.66158	0	#NAME?	#NAME?	0.12595	0.997253
LOC102724681	LOC102724681	LOC102724681	chr22:50757085-50799637	hiPSCs	hiPS-BxcmP	NOTEST	0.247068	0	#NAME?	0	1	1
LOC102724715	LOC102724715	LOC102724715	chr17:32878228-32906609	hiPSCs	hiPS-BxcmP	NOTEST	0.549641	0	#NAME?	0	1	1
LOC102724729	LOC102724729	LOC102724729	chr6:122978737-123072920	hiPSCs	hiPS-BxcmP	NOTEST	0.301159	0	#NAME?	0	1	1
LOC102724765	LOC102724765	LOC102724765	chr6:24804280-25042287	hiPSCs	hiPS-BxcmP	OK	1.50146	0	#NAME?	#NAME?	0.20105	0.997253
LOC102724781	LOC102724781	LOC102724781	chr5:181283464-181295190	hiPSCs	hiPS-BxcmP	OK	4.51082	0	#NAME?	#NAME?	0.0995	0.997253
LOC102724786	LOC102724786	LOC102724786	chr21:39722475-39726893	hiPSCs	hiPS-BxcmP	OK	4.48836	0	#NAME?	#NAME?	0.0486	0.997253
LOC102724811	LOC102724811	LOC102724811	chr12:89557056-89708836	hiPSCs	hiPS-BxcmP	NOTEST	0.0879051	0	#NAME?	0	1	1
LOC102724911	LOC102724911	LOC102724911	chr7:43112598-43563614	hiPSCs	hiPS-BxcmP	NOTEST	1.25707	0	#NAME?	0	1	1
LOC102724935	LOC102724935	LOC102724935	chr2:19896752-19901986	hiPSCs	hiPS-BxcmP	OK	28.52	0	#NAME?	#NAME?	0.2199	0.997253
LOC102724942	LOC102724942	LOC102724942	chr19:28460325-28466693	hiPSCs	hiPS-BxcmP	NOTEST	0.838287	0	#NAME?	0	1	1
LOC102724944	LOC102724944	LOC102724944	chr12:93377924-93403248	hiPSCs	hiPS-BxcmP	NOTEST	0.166252	0	#NAME?	0	1	1
LOC102724975	LOC102724975	LOC102724975	chr16:51135974-51152314	hiPSCs	hiPS-BxcmP	NOTEST	0.618973	0	#NAME?	0	1	1
LOC102724983	LOC102724983	LOC102724983	chr2_KI270772v1_alt:38681-40681	hiPSCs	hiPS-BxcmP	NOTEST	0.594438	0	#NAME?	0	1	1
LOC151760	LOC151760	LOC151760	chr3:110892139-110936411	hiPSCs	hiPS-BxcmP	NOTEST	1.0227	0	#NAME?	0	1	1
LOC257358	LOC257358	LOC257358	chr5:170331392-170335100	hiPSCs	hiPS-BxcmP	NOTEST	0.169144	0	#NAME?	0	1	1
LOC283028	LOC283028	LOC283028	chr10:42752910-42755383	hiPSCs	hiPS-BxcmP	NOTEST	0.0724426	0	#NAME?	0	1	1
LOC283731	LOC283731	LOC283731	chr15:74126372-74129278	hiPSCs	hiPS-BxcmP	NOTEST	1.25191	0	#NAME?	0	1	1
LOC284009	LOC284009	LOC284009	chr17:2406980-2415436	hiPSCs	hiPS-BxcmP	NOTEST	0.954318	0	#NAME?	0	1	1
LOC284825	LOC284825	LOC284825	chr21:28090490-28103141	hiPSCs	hiPS-BxcmP	NOTEST	0.735536	0	#NAME?	0	1	1
LOC284865	LOC284865	LOC284865	chr22:20198729-20204918	hiPSCs	hiPS-BxcmP	NOTEST	0.162791	0	#NAME?	0	1	1
LOC339874	LOC339874	LOC339874	chr3:130850482-131381475	hiPSCs	hiPS-BxcmP	NOTEST	0.0930432	0	#NAME?	0	1	1
LOC344887	LOC344887	LOC344887	chr3:185959968-185980877	hiPSCs	hiPS-BxcmP	NOTEST	0.16785	0	#NAME?	0	1	1
LOC388813	LOC388813	LOC388813	chr21:14485227-14643107	hiPSCs	hiPS-BxcmP	NOTEST	0.247152	0	#NAME?	0	1	1
LOC401312	LOC401312	LOC401312	chr7:22649959-22665533	hiPSCs	hiPS-BxcmP	NOTEST	0.0687829	0	#NAME?	0	1	1
LOC440434-2	LOC440434-2	LOC440434	chr17_KI270857v1_alt:2230860-2292321	hiPSCs	hiPS-BxcmP	NOTEST	0.457833	0	#NAME?	0	1	1
LOC440602	LOC440602	LOC440602	chr1:110480765-110491269	hiPSCs	hiPS-BxcmP	NOTEST	0.0766222	0	#NAME?	0	1	1
LOC541473	LOC541473	LOC541473	chr7:75391948-75395461	hiPSCs	hiPS-BxcmP	NOTEST	0.208642	0	#NAME?	0	1	1
LOC642934	LOC642934	LOC642934	chr10:84167227-84172076	hiPSCs	hiPS-BxcmP	NOTEST	0.0999792	0	#NAME?	0	1	1
LOC643406	LOC643406	LOC643406	chr20:5471195-5477134	hiPSCs	hiPS-BxcmP	NOTEST	0.0909582	0	#NAME?	0	1	1
LOC643711	LOC643711	LOC643711	chr12:97713411-97756517	hiPSCs	hiPS-BxcmP	NOTEST	0.115355	0	#NAME?	0	1	1
LOC643770	LOC643770	LOC643770	chr12:98485543-98503855	hiPSCs	hiPS-BxcmP	NOTEST	0.203986	0	#NAME?	0	1	1
LOC644086	LOC644086	LOC644086	chr7:28979966-29185597	hiPSCs	hiPS-BxcmP	OK	3.79974	0	#NAME?	#NAME?	0.2062	0.997253
LOC645638	LOC645638	LOC645638	chr17:60083565-60088467	hiPSCs	hiPS-BxcmP	OK	3.37059	0	#NAME?	#NAME?	0.0427	0.997253
LOC646214	LOC646214	LOC646214	chr15:21289603-21297829	hiPSCs	hiPS-BxcmP	NOTEST	0.0405584	0	#NAME?	0	1	1
LOC646976	LOC646976	LOC646976	chr1:178722502-178921842	hiPSCs	hiPS-BxcmP	NOTEST	0.137053	0	#NAME?	0	1	1
LOC653513	LOC653513	LOC653513	chr1:149197558-149201146	hiPSCs	hiPS-BxcmP	NOTEST	0.255735	0	#NAME?	0	1	1
LOC727896	LOC727896	LOC727896	chr18:2916993-3013315	hiPSCs	hiPS-BxcmP	NOTEST	0.204086	0	#NAME?	0	1	1
LOC728805	LOC728805	LOC728805	chr20:52972406-53495330	hiPSCs	hiPS-BxcmP	NOTEST	0.117105	0	#NAME?	0	1	1
LOC729041	LOC729041	LOC729041	chr1:46433826-46445702	hiPSCs	hiPS-BxcmP	NOTEST	0.157218	0	#NAME?	0	1	1
LOC729451	LOC729451	LOC729451	chr14:54567611-54793315	hiPSCs	hiPS-BxcmP	NOTEST	0.289584	0	#NAME?	0	1	1
LOC729739	LOC729739	LOC729739	chr15:74337761-74369579	hiPSCs	hiPS-BxcmP	OK	3.83387	0	#NAME?	#NAME?	0.1444	0.997253
LOC730102	LOC730102	LOC730102	chr1:178006135-178038007	hiPSCs	hiPS-BxcmP	NOTEST	0.650084	0	#NAME?	0	1	1
LPA	LPA	LPA	chr6:160531482-160666375	hiPSCs	hiPS-BxcmP	NOTEST	0.0518258	0	#NAME?	0	1	1
LPP-AS2	LPP-AS2	LPP-AS2	chr3:188151205-188890671	hiPSCs	hiPS-BxcmP	NOTEST	0.390871	0	#NAME?	0	1	1
LRIT3	LRIT3	LRIT3	chr4:109848183-109872315	hiPSCs	hiPS-BxcmP	NOTEST	0.145131	0	#NAME?	0	1	1
LRRC37A6P	LRRC37A6P	LRRC37A6P	chr10:27245852-27252306	hiPSCs	hiPS-BxcmP	NOTEST	0.495117	0	#NAME?	0	1	1
LRRC7	LRRC7	LRRC7	chr1:69567546-70124234	hiPSCs	hiPS-BxcmP	NOTEST	0.0843583	0	#NAME?	0	1	1
LRRIQ4	LRRIQ4	LRRIQ4	chr3:169812869-169837773	hiPSCs	hiPS-BxcmP	NOTEST	0.101964	0	#NAME?	0	1	1
LSM14A-2	LSM14A-2	LSM14A	chr19_GL383574v1_alt:20187-77263	hiPSCs	hiPS-BxcmP	NOTEST	0.0930215	0	#NAME?	0	1	1
LUZP4	LUZP4	LUZP4	chrX:115289725-115307556	hiPSCs	hiPS-BxcmP	NOTEST	0.354895	0	#NAME?	0	1	1
LY6K	LY6K	LY6K	chr8:142700110-142726973	hiPSCs	hiPS-BxcmP	OK	3.30866	0	#NAME?	#NAME?	0.0885	0.997253
LY75-CD302	LY75-CD302	LY75-CD302	chr2:159768627-159904756	hiPSCs	hiPS-BxcmP	NOTEST	0.563063	0	#NAME?	0	1	1
LYG2	LYG2	LYG2	chr2:99241679-99255107	hiPSCs	hiPS-BxcmP	NOTEST	0.255732	0	#NAME?	0	1	1
LYVE1	LYVE1	LYVE1	chr11:10541235-10693988	hiPSCs	hiPS-BxcmP	OK	1.64631	0	#NAME?	#NAME?	0.1239	0.997253
LYZ	LYZ	LYZ	chr12:69348353-69354233	hiPSCs	hiPS-BxcmP	NOTEST	0.126624	0	#NAME?	0	1	1
MAGEA3	MAGEA3	MAGEA3	chrX:152698741-152702347	hiPSCs	hiPS-BxcmP	NOTEST	0.112596	0	#NAME?	0	1	1
MAGEA4	MAGEA4	MAGEA4	chrX:151912888-151925170	hiPSCs	hiPS-BxcmP	NOTEST	0.110827	0	#NAME?	0	1	1
MAGEA6	MAGEA6	MAGEA6	chrX:152766146-152769716	hiPSCs	hiPS-BxcmP	NOTEST	0.332543	0	#NAME?	0	1	1
MAGED4B	MAGED4B	MAGED4B	chrX:52061826-52069272	hiPSCs	hiPS-BxcmP	NOTEST	0.0692763	0	#NAME?	0	1	1
MAGI1-IT1	MAGI1-IT1	MAGI1-IT1	chr3:65353524-66038836	hiPSCs	hiPS-BxcmP	NOTEST	0.20387	0	#NAME?	0	1	1
MAGOH2	MAGOH2	MAGOH2	chr17:10713321-10815164	hiPSCs	hiPS-BxcmP	NOTEST	0.802974	0	#NAME?	0	1	1
MANSC4	MANSC4	MANSC4	chr12:27762665-27771406	hiPSCs	hiPS-BxcmP	NOTEST	0.377429	0	#NAME?	0	1	1
MAP2K4P1	MAP2K4P1	MAP2K4P1	chrX:73524274-73563085	hiPSCs	hiPS-BxcmP	NOTEST	0.351831	0	#NAME?	0	1	1
MAPT-3	MAPT-3	MAPT	chr17_KI270908v1_alt:545476-730446	hiPSCs	hiPS-BxcmP	NOTEST	0.115846	0	#NAME?	0	1	1
MAS1	MAS1	MAS1	chr6:159906941-159908076	hiPSCs	hiPS-BxcmP	NOTEST	0.180314	0	#NAME?	0	1	1
MBNL1-AS1	MBNL1-AS1	MBNL1-AS1	chr3:152244320-152465780	hiPSCs	hiPS-BxcmP	NOTEST	0.0843653	0	#NAME?	0	1	1
MC4R	MC4R	MC4R	chr18:60371330-60372768	hiPSCs	hiPS-BxcmP	NOTEST	0.269687	0	#NAME?	0	1	1
MCF2	MCF2	MCF2	chrX:139581770-139708222	hiPSCs	hiPS-BxcmP	NOTEST	0.328881	0	#NAME?	0	1	1
MCIDAS	MCIDAS	MCIDAS	chr5:55219596-55227315	hiPSCs	hiPS-BxcmP	NOTEST	0.0867561	0	#NAME?	0	1	1
MEI4	MEI4	MEI4	chr6:77650585-77924759	hiPSCs	hiPS-BxcmP	NOTEST	0.482481	0	#NAME?	0	1	1
MEOX2	MEOX2	MEOX2	chr7:15611211-15686683	hiPSCs	hiPS-BxcmP	NOTEST	0.151809	0	#NAME?	0	1	1
MEPE	MEPE	MEPE	chr4:87821410-87846817	hiPSCs	hiPS-BxcmP	NOTEST	0.823484	0	#NAME?	0	1	1
MGAM	MGAM	MGAM	chr7:141911493-142106747	hiPSCs	hiPS-BxcmP	NOTEST	0.0259331	0	#NAME?	0	1	1
MIA2	MIA2	MIA2	chr14:39233920-39253371	hiPSCs	hiPS-BxcmP	NOTEST	0.237737	0	#NAME?	0	1	1
MICALCL	MICALCL	MICALCL	chr11:12286899-12362140	hiPSCs	hiPS-BxcmP	NOTEST	0.115876	0	#NAME?	0	1	1
MICB-4	MICB-4	MICB	chr6_GL000252v2_alt:2742491-2758910	hiPSCs	hiPS-BxcmP	NOTEST	0.372369	0	#NAME?	0	1	1
MKRN9P	MKRN9P	MKRN9P	chr12:87782884-87784711	hiPSCs	hiPS-BxcmP	NOTEST	0.101865	0	#NAME?	0	1	1
MLANA	MLANA	MLANA	chr9:5890908-5909825	hiPSCs	hiPS-BxcmP	NOTEST	0.153244	0	#NAME?	0	1	1
MLK7-AS1	MLK7-AS1	MLK7-AS1	chr2:173075836-173282036	hiPSCs	hiPS-BxcmP	NOTEST	0.0703967	0	#NAME?	0	1	1
MLNR	MLNR	MLNR	chr13:49220337-49222377	hiPSCs	hiPS-BxcmP	NOTEST	0.808045	0	#NAME?	0	1	1
MMP1	MMP1	MMP1	chr11:102783675-102843611	hiPSCs	hiPS-BxcmP	OK	1.87146	0	#NAME?	#NAME?	0.0012	0.225
MMP10	MMP10	MMP10	chr11:102770501-102780628	hiPSCs	hiPS-BxcmP	NOTEST	0.319243	0	#NAME?	0	1	1
MMP12	MMP12	MMP12	chr11:102862732-102875034	hiPSCs	hiPS-BxcmP	NOTEST	0.197521	0	#NAME?	0	1	1
MMP20	MMP20	MMP20	chr11:102576834-102625332	hiPSCs	hiPS-BxcmP	NOTEST	0.0942231	0	#NAME?	0	1	1
MOV10L1	MOV10L1	MOV10L1	chr22:50090005-50161690	hiPSCs	hiPS-BxcmP	NOTEST	0.0463204	0	#NAME?	0	1	1
MPP4	MPP4	MPP4	chr2:201644873-201698694	hiPSCs	hiPS-BxcmP	NOTEST	0.241255	0	#NAME?	0	1	1
MRGPRE	MRGPRE	MRGPRE	chr11:3227810-3232386	hiPSCs	hiPS-BxcmP	NOTEST	0.30583	0	#NAME?	0	1	1
MRPL42P5	MRPL42P5	MRPL42P5	chr15:40531340-40565057	hiPSCs	hiPS-BxcmP	NOTEST	0.438098	0	#NAME?	0	1	1
MS4A15	MS4A15	MS4A15	chr11:60756866-60776733	hiPSCs	hiPS-BxcmP	NOTEST	0.233339	0	#NAME?	0	1	1
MS4A6E	MS4A6E	MS4A6E	chr11:60334881-60340968	hiPSCs	hiPS-BxcmP	NOTEST	0.765058	0	#NAME?	0	1	1
MSR1	MSR1	MSR1	chr8:16107877-16192791	hiPSCs	hiPS-BxcmP	NOTEST	0.0594891	0	#NAME?	0	1	1
MT1JP	MT1JP	MT1JP	chr16:56635738-56637086	hiPSCs	hiPS-BxcmP	OK	3.77536	0	#NAME?	#NAME?	0.0628	0.997253
MUC8	MUC8	MUC8	chr12:132472747-132474254	hiPSCs	hiPS-BxcmP	NOTEST	0.194142	0	#NAME?	0	1	1
MYLK4	MYLK4	MYLK4	chr6:2663628-2785745	hiPSCs	hiPS-BxcmP	NOTEST	0.064081	0	#NAME?	0	1	1
MYO1A	MYO1A	MYO1A	chr12:57028516-57050765	hiPSCs	hiPS-BxcmP	NOTEST	0.0957017	0	#NAME?	0	1	1
MYO1H	MYO1H	MYO1H	chr12:109388718-109448371	hiPSCs	hiPS-BxcmP	NOTEST	0.120865	0	#NAME?	0	1	1
MYOG	MYOG	MYOG	chr1:203083128-203086038	hiPSCs	hiPS-BxcmP	NOTEST	0.249927	0	#NAME?	0	1	1
MYOT	MYOT	MYOT	chr5:137858441-137887851	hiPSCs	hiPS-BxcmP	NOTEST	0.10428	0	#NAME?	0	1	1
MYOZ2	MYOZ2	MYOZ2	chr4:119135783-119187789	hiPSCs	hiPS-BxcmP	NOTEST	0.0686372	0	#NAME?	0	1	1
MYPN	MYPN	MYPN	chr10:68106116-68212017	hiPSCs	hiPS-BxcmP	NOTEST	0.137435	0	#NAME?	0	1	1
NAGPA-AS1	NAGPA-AS1	NAGPA-AS1	chr16:5024843-5066145	hiPSCs	hiPS-BxcmP	NOTEST	0.32392	0	#NAME?	0	1	1
NALCN-AS1	NALCN-AS1	NALCN-AS1	chr13:100708324-101416462	hiPSCs	hiPS-BxcmP	NOTEST	0.0620879	0	#NAME?	0	1	1
NAPEPLD	NAPEPLD	NAPEPLD	chr7:102748948-103150631	hiPSCs	hiPS-BxcmP	NOTEST	0.0285927	0	#NAME?	0	1	1
NBPF10	NBPF10	NBPF10	chr1:146066317-146144804	hiPSCs	hiPS-BxcmP	NOTEST	0.0303424	0	#NAME?	0	1	1
NCF2	NCF2	NCF2	chr1:183555561-183590921	hiPSCs	hiPS-BxcmP	OK	3.74909	0	#NAME?	#NAME?	0.00035	0.13125
NCKAP1L	NCKAP1L	NCKAP1L	chr12:54497710-54543115	hiPSCs	hiPS-BxcmP	NOTEST	0.0459188	0	#NAME?	0	1	1
NDST4	NDST4	NDST4	chr4:114827774-115113876	hiPSCs	hiPS-BxcmP	NOTEST	0.0522221	0	#NAME?	0	1	1
NEUROD2	NEUROD2	NEUROD2	chr17:39603767-39607922	hiPSCs	hiPS-BxcmP	NOTEST	0.121601	0	#NAME?	0	1	1
NKAPL	NKAPL	NKAPL	chr6:28259296-28260958	hiPSCs	hiPS-BxcmP	NOTEST	0.227311	0	#NAME?	0	1	1
NKX2-1	NKX2-1	NKX2-1	chr14:36516396-36523016	hiPSCs	hiPS-BxcmP	NOTEST	0.998813	0	#NAME?	0	1	1
NKX2-4	NKX2-4	NKX2-4	chr20:21395366-21397409	hiPSCs	hiPS-BxcmP	NOTEST	0.11719	0	#NAME?	0	1	1
NLRP11	NLRP11	NLRP11	chr19:55785396-55881855	hiPSCs	hiPS-BxcmP	NOTEST	0.114102	0	#NAME?	0	1	1
NLRP7-8	NLRP7-8	NLRP7	chr19_GL949752v1_alt:827838-869054	hiPSCs	hiPS-BxcmP	NOTEST	0.053748	0	#NAME?	0	1	1
NMBR	NMBR	NMBR	chr6:142075607-142088799	hiPSCs	hiPS-BxcmP	NOTEST	0.144979	0	#NAME?	0	1	1
NOD2	NOD2	NOD2	chr16:50693595-50733079	hiPSCs	hiPS-BxcmP	NOTEST	0.138588	0	#NAME?	0	1	1
NOSTRIN-2	NOSTRIN-2	NOSTRIN	chr2_GL383522v1_alt:50-34979	hiPSCs	hiPS-BxcmP	NOTEST	0.642634	0	#NAME?	0	1	1
NOX3	NOX3	NOX3	chr6:155395367-155455903	hiPSCs	hiPS-BxcmP	NOTEST	0.358544	0	#NAME?	0	1	1
NOXRED1	NOXRED1	NOXRED1	chr14:77393483-77423882	hiPSCs	hiPS-BxcmP	NOTEST	0.272727	0	#NAME?	0	1	1
NPIPA8	NPIPA8	NPIPA8	chr16:18317918-18334712	hiPSCs	hiPS-BxcmP	NOTEST	0.188035	0	#NAME?	0	1	1
NPPA	NPPA	NPPA	chr1:11762213-11847783	hiPSCs	hiPS-BxcmP	NOTEST	1.30973	0	#NAME?	0	1	1
NPPA-AS1	NPPA-AS1	NPPA-AS1	chr1:11762213-11847783	hiPSCs	hiPS-BxcmP	NOTEST	1.19183	0	#NAME?	0	1	1
NPY2R	NPY2R	NPY2R	chr4:155173771-155217078	hiPSCs	hiPS-BxcmP	NOTEST	0.49038	0	#NAME?	0	1	1
NR4A2	NR4A2	NR4A2	chr2:156324431-156332775	hiPSCs	hiPS-BxcmP	OK	1.70633	0	#NAME?	#NAME?	0.0035	0.384146
NSF	NSF	NSF	chr17:46590668-46757464	hiPSCs	hiPS-BxcmP	NOTEST	0.0739292	0	#NAME?	0	1	1
NUDT4P2	NUDT4P2	NUDT4P2	chr1:146297772-146301610	hiPSCs	hiPS-BxcmP	NOTEST	0.0449866	0	#NAME?	0	1	1
NUTM2B	NUTM2B	NUTM2B	chr10:79700463-79712757	hiPSCs	hiPS-BxcmP	NOTEST	0.0530249	0	#NAME?	0	1	1
NXF3	NXF3	NXF3	chrX:103075820-103093094	hiPSCs	hiPS-BxcmP	NOTEST	0.0976297	0	#NAME?	0	1	1
OCSTAMP	OCSTAMP	OCSTAMP	chr20:46541030-46550574	hiPSCs	hiPS-BxcmP	NOTEST	0.0941137	0	#NAME?	0	1	1
OIT3	OIT3	OIT3	chr10:72893555-72933137	hiPSCs	hiPS-BxcmP	NOTEST	0.0762526	0	#NAME?	0	1	1
OLAH	OLAH	OLAH	chr10:15043895-15073852	hiPSCs	hiPS-BxcmP	OK	2.13994	0	#NAME?	#NAME?	0.00135	0.233333
OLR1	OLR1	OLR1	chr12:10158299-10191804	hiPSCs	hiPS-BxcmP	OK	3.90919	0	#NAME?	#NAME?	0.0001	0.05
OMD	OMD	OMD	chr9:92297357-92670265	hiPSCs	hiPS-BxcmP	NOTEST	0.0702747	0	#NAME?	0	1	1
OR14C36	OR14C36	OR14C36	chr1:248348774-248349713	hiPSCs	hiPS-BxcmP	NOTEST	0.230618	0	#NAME?	0	1	1
OR2A42	OR2A42	OR2A42	chr7:144231910-144232843	hiPSCs	hiPS-BxcmP	NOTEST	0.232605	0	#NAME?	0	1	1
OR2A7	OR2A7	OR2A7	chr7:144258695-144286003	hiPSCs	hiPS-BxcmP	NOTEST	0.697814	0	#NAME?	0	1	1
OR2L1P	OR2L1P	OR2L1P	chr1:247937190-248100922	hiPSCs	hiPS-BxcmP	NOTEST	0.705921	0	#NAME?	0	1	1
OR3A1	OR3A1	OR3A1	chr17:3291634-3292582	hiPSCs	hiPS-BxcmP	NOTEST	0.227701	0	#NAME?	0	1	1
OR52A1	OR52A1	OR52A1	chr11:5151430-5152369	hiPSCs	hiPS-BxcmP	OK	1.84495	0	#NAME?	#NAME?	0.0427	0.997253
OSGEPL1-AS1	OSGEPL1-AS1	OSGEPL1-AS1	chr2:189674291-189765556	hiPSCs	hiPS-BxcmP	NOTEST	0.238775	0	#NAME?	0	1	1
OSR2	OSR2	OSR2	chr8:98944402-98952110	hiPSCs	hiPS-BxcmP	NOTEST	0.623733	0	#NAME?	0	1	1
OVCH1	OVCH1	OVCH1	chr12:29389293-29497686	hiPSCs	hiPS-BxcmP	NOTEST	0.0508934	0	#NAME?	0	1	1
OVCH2	OVCH2	OVCH2	chr11:7689437-7706454	hiPSCs	hiPS-BxcmP	NOTEST	0.586662	0	#NAME?	0	1	1
P2RX7	P2RX7	P2RX7	chr12:121132818-121186551	hiPSCs	hiPS-BxcmP	NOTEST	0.0500881	0	#NAME?	0	1	1
P2RY4	P2RY4	P2RY4	chrX:70258165-70259804	hiPSCs	hiPS-BxcmP	NOTEST	0.115519	0	#NAME?	0	1	1
P2RY6	P2RY6	P2RY6	chr11:73264504-73298625	hiPSCs	hiPS-BxcmP	NOTEST	0.54165	0	#NAME?	0	1	1
PAPOLB	PAPOLB	PAPOLB	chr7:4799108-4883704	hiPSCs	hiPS-BxcmP	NOTEST	0.0402984	0	#NAME?	0	1	1
PAX1	PAX1	PAX1	chr20:21705658-21718486	hiPSCs	hiPS-BxcmP	NOTEST	0.0317035	0	#NAME?	0	1	1
PAX5	PAX5	PAX5	chr9:36833274-37034479	hiPSCs	hiPS-BxcmP	NOTEST	0.11684	0	#NAME?	0	1	1
PCAT1	PCAT1	PCAT1	chr8:127013153-127021014	hiPSCs	hiPS-BxcmP	NOTEST	0.092291	0	#NAME?	0	1	1
PCBP2-OT1	PCBP2-OT1	PCBP2-OT1	chr12:53452101-53499660	hiPSCs	hiPS-BxcmP	OK	1.83306	0	#NAME?	#NAME?	0.0833	0.997253
PCDHA6	PCDHA6	PCDHA6	chr5:140786135-141012344	hiPSCs	hiPS-BxcmP	NOTEST	0.197403	0	#NAME?	0	1	1
PCDHAC1	PCDHAC1	PCDHAC1	chr5:140786135-141012344	hiPSCs	hiPS-BxcmP	OK	1.64589	0	#NAME?	#NAME?	0.23715	0.997253
PCDHGA9	PCDHGA9	PCDHGA9	chr5:141330684-141512981	hiPSCs	hiPS-BxcmP	NOTEST	0.425207	0	#NAME?	0	1	1
PCK1	PCK1	PCK1	chr20:57561080-57566459	hiPSCs	hiPS-BxcmP	NOTEST	0.0675473	0	#NAME?	0	1	1
PDCD1LG2	PDCD1LG2	PDCD1LG2	chr9:5510511-5571282	hiPSCs	hiPS-BxcmP	NOTEST	0.148251	0	#NAME?	0	1	1
PDCL2	PDCL2	PDCL2	chr4:55556518-55592251	hiPSCs	hiPS-BxcmP	NOTEST	0.703595	0	#NAME?	0	1	1
PDE1A	PDE1A	PDE1A	chr2:182140034-182523380	hiPSCs	hiPS-BxcmP	NOTEST	0.0346361	0	#NAME?	0	1	1
PDZK1	PDZK1	PDZK1	chr1:145670851-145707404	hiPSCs	hiPS-BxcmP	OK	3.38528	0	#NAME?	#NAME?	0.00225	0.284862
PIGR	PIGR	PIGR	chr1:206928521-206946469	hiPSCs	hiPS-BxcmP	NOTEST	0.0802375	0	#NAME?	0	1	1
PIH1D2	PIH1D2	PIH1D2	chr11:112024813-112074232	hiPSCs	hiPS-BxcmP	NOTEST	0.322809	0	#NAME?	0	1	1
PIK3CG	PIK3CG	PIK3CG	chr7:106865277-106908978	hiPSCs	hiPS-BxcmP	NOTEST	0.0688783	0	#NAME?	0	1	1
PIWIL3	PIWIL3	PIWIL3	chr22:24719033-24774720	hiPSCs	hiPS-BxcmP	NOTEST	0.399475	0	#NAME?	0	1	1
PKHD1	PKHD1	PKHD1	chr6:51600438-52087625	hiPSCs	hiPS-BxcmP	NOTEST	0.0405094	0	#NAME?	0	1	1
PLA2G4F	PLA2G4F	PLA2G4F	chr15:42141133-42156641	hiPSCs	hiPS-BxcmP	NOTEST	0.0508891	0	#NAME?	0	1	1
PLB1	PLB1	PLB1	chr2:28496070-28643788	hiPSCs	hiPS-BxcmP	NOTEST	0.0331484	0	#NAME?	0	1	1
PLCE1-AS1	PLCE1-AS1	PLCE1-AS1	chr10:93993988-94328392	hiPSCs	hiPS-BxcmP	NOTEST	0.138302	0	#NAME?	0	1	1
PLGLB1	PLGLB1	PLGLB1	chr2:86903849-87021846	hiPSCs	hiPS-BxcmP	NOTEST	0.0583956	0	#NAME?	0	1	1
PMCH	PMCH	PMCH	chr12:102074188-102197836	hiPSCs	hiPS-BxcmP	NOTEST	0.319435	0	#NAME?	0	1	1
PMP2	PMP2	PMP2	chr8:81440325-81447484	hiPSCs	hiPS-BxcmP	NOTEST	0.0486179	0	#NAME?	0	1	1
PNLDC1	PNLDC1	PNLDC1	chr6:159800248-159820704	hiPSCs	hiPS-BxcmP	NOTEST	0.504552	0	#NAME?	0	1	1
PNLIP	PNLIP	PNLIP	chr10:116545915-116567855	hiPSCs	hiPS-BxcmP	NOTEST	0.256861	0	#NAME?	0	1	1
POM121L2	POM121L2	POM121L2	chr6:27309062-27312232	hiPSCs	hiPS-BxcmP	NOTEST	0.0552305	0	#NAME?	0	1	1
POU4F3	POU4F3	POU4F3	chr5:146339023-146340520	hiPSCs	hiPS-BxcmP	NOTEST	0.171351	0	#NAME?	0	1	1
PP2D1	PP2D1	PP2D1	chr3:19947079-20012374	hiPSCs	hiPS-BxcmP	NOTEST	0.25667	0	#NAME?	0	1	1
PPAN-P2RY11	PPAN-P2RY11	PPAN-P2RY11	chr19:10106222-10119923	hiPSCs	hiPS-BxcmP	NOTEST	0.971134	0	#NAME?	0	1	1
PPBP	PPBP	PPBP	chr4:73986438-73988190	hiPSCs	hiPS-BxcmP	NOTEST	0.151344	0	#NAME?	0	1	1
PPP1R27	PPP1R27	PPP1R27	chr17:81833491-81835050	hiPSCs	hiPS-BxcmP	NOTEST	0.288011	0	#NAME?	0	1	1
PRAC2	PRAC2	PRAC2	chr17:48723167-48724758	hiPSCs	hiPS-BxcmP	NOTEST	0.690659	0	#NAME?	0	1	1
PRAMEF2	PRAMEF2	PRAMEF2	chr1:12857085-12861909	hiPSCs	hiPS-BxcmP	NOTEST	0.115273	0	#NAME?	0	1	1
PRAMEF20	PRAMEF20	PRAMEF20	chr1:13410449-13428862	hiPSCs	hiPS-BxcmP	NOTEST	0.119085	0	#NAME?	0	1	1
PRAMEF4	PRAMEF4	PRAMEF4	chr1:12879211-12886201	hiPSCs	hiPS-BxcmP	NOTEST	0.101039	0	#NAME?	0	1	1
PRCD	PRCD	PRCD	chr17:76527347-76545376	hiPSCs	hiPS-BxcmP	NOTEST	0.0934843	0	#NAME?	0	1	1
PRDM13	PRDM13	PRDM13	chr6:99606773-99615578	hiPSCs	hiPS-BxcmP	NOTEST	0.327587	0	#NAME?	0	1	1
PRDM6	PRDM6	PRDM6	chr5:123089145-123194266	hiPSCs	hiPS-BxcmP	NOTEST	0.0368543	0	#NAME?	0	1	1
PRH1-PRR4	PRH1-PRR4	PRH1-PRR4	chr12:10845848-11176020	hiPSCs	hiPS-BxcmP	NOTEST	0.240825	0	#NAME?	0	1	1
PRM2	PRM2	PRM2	chr16:11275635-11276480	hiPSCs	hiPS-BxcmP	NOTEST	0.362794	0	#NAME?	0	1	1
PROKR1	PROKR1	PROKR1	chr2:68645821-68655576	hiPSCs	hiPS-BxcmP	NOTEST	0.342702	0	#NAME?	0	1	1
PROKR2	PROKR2	PROKR2	chr20:5301064-5317717	hiPSCs	hiPS-BxcmP	NOTEST	0.176388	0	#NAME?	0	1	1
PRRX1	PRRX1	PRRX1	chr1:170662727-170739400	hiPSCs	hiPS-BxcmP	OK	3.60759	0	#NAME?	#NAME?	0.0001	0.05
PRSS2	PRSS2	PRSS2	chr7:142770975-142774560	hiPSCs	hiPS-BxcmP	NOTEST	0.859413	0	#NAME?	0	1	1
PRSS2-2	PRSS2-2	PRSS2	chr7_KI270803v1_alt:793921-797533	hiPSCs	hiPS-BxcmP	NOTEST	0.287464	0	#NAME?	0	1	1
PSAPL1	PSAPL1	PSAPL1	chr4:7192646-7742837	hiPSCs	hiPS-BxcmP	NOTEST	0.145849	0	#NAME?	0	1	1
PSG9	PSG9	PSG9	chr19:43253281-43269530	hiPSCs	hiPS-BxcmP	NOTEST	0.482395	0	#NAME?	0	1	1
PTF1A	PTF1A	PTF1A	chr10:23192530-23194252	hiPSCs	hiPS-BxcmP	NOTEST	0.591021	0	#NAME?	0	1	1
PTGS2	PTGS2	PTGS2	chr1:186671811-186680427	hiPSCs	hiPS-BxcmP	NOTEST	0.723217	0	#NAME?	0	1	1
RAD21-AS1	RAD21-AS1	RAD21-AS1	chr8:116845933-116876868	hiPSCs	hiPS-BxcmP	NOTEST	0.0913543	0	#NAME?	0	1	1
RASSF6	RASSF6	RASSF6	chr4:73571549-73620631	hiPSCs	hiPS-BxcmP	NOTEST	0.228284	0	#NAME?	0	1	1
RASSF9	RASSF9	RASSF9	chr12:85804552-85836540	hiPSCs	hiPS-BxcmP	NOTEST	0.831118	0	#NAME?	0	1	1
RBM44	RBM44	RBM44	chr2:237798278-237842808	hiPSCs	hiPS-BxcmP	NOTEST	0.0400354	0	#NAME?	0	1	1
RBMS3-AS3	RBMS3-AS3	RBMS3-AS3	chr3:29264193-30010395	hiPSCs	hiPS-BxcmP	NOTEST	1.00704	0	#NAME?	0	1	1
RERG	RERG	RERG	chr12:15107781-15221477	hiPSCs	hiPS-BxcmP	NOTEST	0.318985	0	#NAME?	0	1	1
RERGL	RERGL	RERGL	chr12:18080868-18090193	hiPSCs	hiPS-BxcmP	NOTEST	0.249036	0	#NAME?	0	1	1
RETNLB	RETNLB	RETNLB	chr3:108755638-108757283	hiPSCs	hiPS-BxcmP	NOTEST	0.481412	0	#NAME?	0	1	1
RFPL1	RFPL1	RFPL1	chr22:29437014-29442455	hiPSCs	hiPS-BxcmP	NOTEST	0.121993	0	#NAME?	0	1	1
RFX6	RFX6	RFX6	chr6:116877212-116932163	hiPSCs	hiPS-BxcmP	NOTEST	0.0495396	0	#NAME?	0	1	1
RGS1	RGS1	RGS1	chr1:192575726-192580029	hiPSCs	hiPS-BxcmP	NOTEST	0.277778	0	#NAME?	0	1	1
RGS13	RGS13	RGS13	chr1:192636137-192660311	hiPSCs	hiPS-BxcmP	NOTEST	0.25183	0	#NAME?	0	1	1
RGS7BP	RGS7BP	RGS7BP	chr5:64505946-64612299	hiPSCs	hiPS-BxcmP	NOTEST	0.576192	0	#NAME?	0	1	1
RGS9BP	RGS9BP	RGS9BP	chr19:32597000-32713796	hiPSCs	hiPS-BxcmP	NOTEST	0.121933	0	#NAME?	0	1	1
RIPPLY1	RIPPLY1	RIPPLY1	chrX:106900062-106930861	hiPSCs	hiPS-BxcmP	NOTEST	0.170629	0	#NAME?	0	1	1
RNASE9	RNASE9	RNASE9	chr14:20556092-20560966	hiPSCs	hiPS-BxcmP	NOTEST	0.131375	0	#NAME?	0	1	1
RNASEK-C17orf49	RNASEK-C17orf49	RNASEK-C17orf49	chr17:7012416-7019654	hiPSCs	hiPS-BxcmP	NOTEST	0.389039	0	#NAME?	0	1	1
RNF148	RNF148	RNF148	chr7:122318423-122886759	hiPSCs	hiPS-BxcmP	NOTEST	0.195548	0	#NAME?	0	1	1
RNF151	RNF151	RNF151	chr16:1966837-1968975	hiPSCs	hiPS-BxcmP	NOTEST	0.289512	0	#NAME?	0	1	1
RNF186	RNF186	RNF186	chr1:19814028-19815278	hiPSCs	hiPS-BxcmP	NOTEST	0.159855	0	#NAME?	0	1	1
RNF222	RNF222	RNF222	chr17:8390703-8397826	hiPSCs	hiPS-BxcmP	NOTEST	0.0572403	0	#NAME?	0	1	1
RP1	RP1	RP1	chr8:54616066-54630834	hiPSCs	hiPS-BxcmP	NOTEST	0.0236061	0	#NAME?	0	1	1
RP11-107K17.1	RP11-107K17.1	RP11-107K17.1	chr18:26422994-26438046	hiPSCs	hiPS-BxcmP	NOTEST	0.228343	0	#NAME?	0	1	1
RP11-138B4.1	RP11-138B4.1	RP11-138B4.1	chr4:187304082-187505613	hiPSCs	hiPS-BxcmP	NOTEST	0.0737954	0	#NAME?	0	1	1
RP11-14D22.5	RP11-14D22.5	RP11-14D22.5	chr3:64515653-65011468	hiPSCs	hiPS-BxcmP	NOTEST	0.187604	0	#NAME?	0	1	1
RP11-150O12.6	RP11-150O12.6	RP11-150O12.6	chr8:37516405-37529165	hiPSCs	hiPS-BxcmP	OK	1.84875	0	#NAME?	#NAME?	0.0523	0.997253
RP11-154D17.1	RP11-154D17.1	RP11-154D17.1	chr9:81689712-81776900	hiPSCs	hiPS-BxcmP	NOTEST	0.13362	0	#NAME?	0	1	1
RP11-175K6.1	RP11-175K6.1	RP11-175K6.1	chr5:159100482-159117478	hiPSCs	hiPS-BxcmP	NOTEST	0.123372	0	#NAME?	0	1	1
RP11-193H5.1	RP11-193H5.1	RP11-193H5.1	chr1:237862174-237928321	hiPSCs	hiPS-BxcmP	NOTEST	0.112104	0	#NAME?	0	1	1
RP11-208N14.4	RP11-208N14.4	RP11-208N14.4	chr3:187197089-187207629	hiPSCs	hiPS-BxcmP	NOTEST	0.167934	0	#NAME?	0	1	1
RP11-214L13.1	RP11-214L13.1	RP11-214L13.1	chr18:55881687-55920199	hiPSCs	hiPS-BxcmP	NOTEST	0.156274	0	#NAME?	0	1	1
RP11-215E13.1	RP11-215E13.1	RP11-215E13.1	chr17:34169375-34183632	hiPSCs	hiPS-BxcmP	NOTEST	0.192756	0	#NAME?	0	1	1
RP11-219B17.1	RP11-219B17.1	RP11-219B17.1	chr15:60488283-61229303	hiPSCs	hiPS-BxcmP	NOTEST	0.0606699	0	#NAME?	0	1	1
RP11-231I16.1	RP11-231I16.1	RP11-231I16.1	chr12:116910950-117031148	hiPSCs	hiPS-BxcmP	NOTEST	0.0409047	0	#NAME?	0	1	1
RP11-267C16.1	RP11-267C16.1	RP11-267C16.1	chr18:51392041-51562469	hiPSCs	hiPS-BxcmP	NOTEST	0.0548937	0	#NAME?	0	1	1
RP11-27K13.3	RP11-27K13.3	RP11-27K13.3	chr1:117001749-117059490	hiPSCs	hiPS-BxcmP	NOTEST	0.24305	0	#NAME?	0	1	1
RP11-2A4.3	RP11-2A4.3	RP11-2A4.3	chr3:137771910-137780878	hiPSCs	hiPS-BxcmP	NOTEST	0.149253	0	#NAME?	0	1	1
RP11-320G24.1	RP11-320G24.1	RP11-320G24.1	chrX:40262883-40287721	hiPSCs	hiPS-BxcmP	NOTEST	0.115831	0	#NAME?	0	1	1
RP11-326F20.5	RP11-326F20.5	RP11-326F20.5	chr9:33110640-33179983	hiPSCs	hiPS-BxcmP	NOTEST	0.567462	0	#NAME?	0	1	1
RP11-329B9.1	RP11-329B9.1	RP11-329B9.1	chr3:184756388-184773155	hiPSCs	hiPS-BxcmP	NOTEST	0.0688121	0	#NAME?	0	1	1
RP11-356I2.4	RP11-356I2.4	RP11-356I2.4	chr6:137823668-137883314	hiPSCs	hiPS-BxcmP	NOTEST	0.0937325	0	#NAME?	0	1	1
RP11-374P20.4	RP11-374P20.4	RP11-374P20.4	chr9:134025438-134068533	hiPSCs	hiPS-BxcmP	NOTEST	0.745208	0	#NAME?	0	1	1
RP11-386I8.6	RP11-386I8.6	RP11-386I8.6	chr12:133032658-133037222	hiPSCs	hiPS-BxcmP	NOTEST	0.354319	0	#NAME?	0	1	1
RP11-416O18.1	RP11-416O18.1	RP11-416O18.1	chr3:181952363-182010678	hiPSCs	hiPS-BxcmP	NOTEST	0.39973	0	#NAME?	0	1	1
RP11-41O4.2	RP11-41O4.2	RP11-41O4.2	chr18:70380139-70384591	hiPSCs	hiPS-BxcmP	NOTEST	0.134987	0	#NAME?	0	1	1
RP11-434D9.1	RP11-434D9.1	RP11-434D9.1	chr5:67793154-67805238	hiPSCs	hiPS-BxcmP	NOTEST	0.11753	0	#NAME?	0	1	1
RP11-439L8.4	RP11-439L8.4	RP11-439L8.4	chr1:31518434-31524245	hiPSCs	hiPS-BxcmP	NOTEST	0.194073	0	#NAME?	0	1	1
RP11-456O19.4	RP11-456O19.4	RP11-456O19.4	chr18:56003612-56191262	hiPSCs	hiPS-BxcmP	NOTEST	0.0983338	0	#NAME?	0	1	1
RP11-458D21.1	RP11-458D21.1	RP11-458D21.1	chr1:146052820-146058678	hiPSCs	hiPS-BxcmP	NOTEST	0.52386	0	#NAME?	0	1	1
RP11-462G2.1	RP11-462G2.1	RP11-462G2.1	chr6:70394684-70399417	hiPSCs	hiPS-BxcmP	NOTEST	1.00823	0	#NAME?	0	1	1
RP11-466F5.8	RP11-466F5.8	RP11-466F5.8	chr1:165768928-165775449	hiPSCs	hiPS-BxcmP	NOTEST	0.0847592	0	#NAME?	0	1	1
RP11-489D6.2	RP11-489D6.2	RP11-489D6.2	chr15:33303656-33310330	hiPSCs	hiPS-BxcmP	NOTEST	0.496154	0	#NAME?	0	1	1
RP11-506O24.1	RP11-506O24.1	RP11-506O24.1	chr1:164559359-164851830	hiPSCs	hiPS-BxcmP	NOTEST	0.0938452	0	#NAME?	0	1	1
RP11-519M16.1	RP11-519M16.1	RP11-519M16.1	chr4:129724170-129771478	hiPSCs	hiPS-BxcmP	NOTEST	0.0938411	0	#NAME?	0	1	1
RP11-523L20.2	RP11-523L20.2	RP11-523L20.2	chr16:47849313-47908431	hiPSCs	hiPS-BxcmP	NOTEST	0.0678042	0	#NAME?	0	1	1
RP11-536C5.7	RP11-536C5.7	RP11-536C5.7	chr1:160202500-160215372	hiPSCs	hiPS-BxcmP	NOTEST	0.34157	0	#NAME?	0	1	1
RP11-53O19.1	RP11-53O19.1	RP11-53O19.1	chr5:44744327-44808793	hiPSCs	hiPS-BxcmP	NOTEST	0.594376	0	#NAME?	0	1	1
RP11-544M22.1	RP11-544M22.1	RP11-544M22.1	chr1:160932464-160954799	hiPSCs	hiPS-BxcmP	NOTEST	0.170589	0	#NAME?	0	1	1
RP11-555F9.2	RP11-555F9.2	RP11-555F9.2	chr9:90462431-90582746	hiPSCs	hiPS-BxcmP	NOTEST	0.181684	0	#NAME?	0	1	1
RP11-557H15.4	RP11-557H15.4	RP11-557H15.4	chr6:134525324-134540332	hiPSCs	hiPS-BxcmP	NOTEST	0.251761	0	#NAME?	0	1	1
RP11-572C15.5	RP11-572C15.5	RP11-572C15.5	chr3:112736448-112749319	hiPSCs	hiPS-BxcmP	NOTEST	0.0908421	0	#NAME?	0	1	1
RP11-594N15.2	RP11-594N15.2	RP11-594N15.2	chr8:78516100-78605267	hiPSCs	hiPS-BxcmP	NOTEST	0.382474	0	#NAME?	0	1	1
RP11-685M7.3	RP11-685M7.3	RP11-685M7.3	chr11:10797045-10822931	hiPSCs	hiPS-BxcmP	NOTEST	0.121183	0	#NAME?	0	1	1
RP11-723O4.2	RP11-723O4.2	RP11-723O4.2	chr3:128861507-128871541	hiPSCs	hiPS-BxcmP	NOTEST	0.186757	0	#NAME?	0	1	1
RP11-752G15.3	RP11-752G15.3	RP11-752G15.3	chr15:82543197-82709908	hiPSCs	hiPS-BxcmP	NOTEST	0.0852049	0	#NAME?	0	1	1
RP11-75N4.2	RP11-75N4.2	RP11-75N4.2	chr18:31498063-31556911	hiPSCs	hiPS-BxcmP	NOTEST	0.092785	0	#NAME?	0	1	1
RP11-799P8.1	RP11-799P8.1	RP11-799P8.1	chr14:81605346-81623061	hiPSCs	hiPS-BxcmP	NOTEST	0.3409	0	#NAME?	0	1	1
RP11-7O14.1	RP11-7O14.1	RP11-7O14.1	chr16:51755307-51773173	hiPSCs	hiPS-BxcmP	NOTEST	0.252782	0	#NAME?	0	1	1
RP11-807H7.1	RP11-807H7.1	RP11-807H7.1	chr4:65319562-65693386	hiPSCs	hiPS-BxcmP	NOTEST	0.501823	0	#NAME?	0	1	1
RP11-838N2.4	RP11-838N2.4	RP11-838N2.4	chr18:3466249-3478978	hiPSCs	hiPS-BxcmP	NOTEST	0.684863	0	#NAME?	0	1	1
RP11-893F2.6	RP11-893F2.6	RP11-893F2.6	chr17:50214688-50215420	hiPSCs	hiPS-BxcmP	NOTEST	1.44932	0	#NAME?	0	1	1
RP4-553F4.6	RP4-553F4.6	RP4-553F4.6	chr20:33731759-33811120	hiPSCs	hiPS-BxcmP	NOTEST	0.903552	0	#NAME?	0	1	1
RP4-565E6.1	RP4-565E6.1	RP4-565E6.1	chr1:148208092-148228028	hiPSCs	hiPS-BxcmP	NOTEST	0.289034	0	#NAME?	0	1	1
RP4-598G3.1	RP4-598G3.1	RP4-598G3.1	chr1:73306169-73338877	hiPSCs	hiPS-BxcmP	NOTEST	0.0445782	0	#NAME?	0	1	1
RP4-782L23.1	RP4-782L23.1	RP4-782L23.1	chr1:59772794-59788866	hiPSCs	hiPS-BxcmP	NOTEST	0.493134	0	#NAME?	0	1	1
RP5-1029K10.2	RP5-1029K10.2	RP5-1029K10.2	chr17:49495292-49574064	hiPSCs	hiPS-BxcmP	NOTEST	0.164564	0	#NAME?	0	1	1
RP5-1074L1.1	RP5-1074L1.1	RP5-1074L1.1	chr1:110286374-110339171	hiPSCs	hiPS-BxcmP	NOTEST	0.136465	0	#NAME?	0	1	1
RP5-1139I1.1	RP5-1139I1.1	RP5-1139I1.1	chrX:119291528-119335610	hiPSCs	hiPS-BxcmP	NOTEST	0.121249	0	#NAME?	0	1	1
RPGRIP1	RPGRIP1	RPGRIP1	chr14:21287976-21351301	hiPSCs	hiPS-BxcmP	NOTEST	0.11486	0	#NAME?	0	1	1
RPH3A	RPH3A	RPH3A	chr12:112791743-112898881	hiPSCs	hiPS-BxcmP	NOTEST	0.1117	0	#NAME?	0	1	1
RPL21	RPL21	RPL21	chr13:27251554-27256568	hiPSCs	hiPS-BxcmP	NOTEST	0.487203	0	#NAME?	0	1	1
RPLP0P2	RPLP0P2	RPLP0P2	chr11:61615035-61639449	hiPSCs	hiPS-BxcmP	NOTEST	0.541952	0	#NAME?	0	1	1
RPS10P7	RPS10P7	RPS10P7	chr1:201519903-201520602	hiPSCs	hiPS-BxcmP	NOTEST	0.350276	0	#NAME?	0	1	1
RSPH4A	RSPH4A	RSPH4A	chr6:116616410-116632985	hiPSCs	hiPS-BxcmP	NOTEST	0.131312	0	#NAME?	0	1	1
RTP3	RTP3	RTP3	chr3:46497994-46500949	hiPSCs	hiPS-BxcmP	NOTEST	0.279081	0	#NAME?	0	1	1
RUFY4	RUFY4	RUFY4	chr2:218034933-218090581	hiPSCs	hiPS-BxcmP	NOTEST	0.0664786	0	#NAME?	0	1	1
S100A5	S100A5	S100A5	chr1:153537146-153543296	hiPSCs	hiPS-BxcmP	NOTEST	0.477148	0	#NAME?	0	1	1
S100B	S100B	S100B	chr21:46598617-46605122	hiPSCs	hiPS-BxcmP	NOTEST	0.180314	0	#NAME?	0	1	1
S1PR4	S1PR4	S1PR4	chr19:3178737-3180332	hiPSCs	hiPS-BxcmP	NOTEST	0.357781	0	#NAME?	0	1	1
SAA1	SAA1	SAA1	chr11:18266260-18269977	hiPSCs	hiPS-BxcmP	NOTEST	0.550025	0	#NAME?	0	1	1
SAMD12-AS1	SAMD12-AS1	SAMD12-AS1	chr8:118189454-118726067	hiPSCs	hiPS-BxcmP	NOTEST	0.697536	0	#NAME?	0	1	1
SAMD9	SAMD9	SAMD9	chr7:93099512-93118023	hiPSCs	hiPS-BxcmP	NOTEST	0.0745635	0	#NAME?	0	1	1
SCEL	SCEL	SCEL	chr13:77535673-77645263	hiPSCs	hiPS-BxcmP	NOTEST	0.287702	0	#NAME?	0	1	1
SDPR	SDPR	SDPR	chr2:191834304-191847280	hiPSCs	hiPS-BxcmP	NOTEST	1.02118	0	#NAME?	0	1	1
SDR16C5	SDR16C5	SDR16C5	chr8:56300010-56320776	hiPSCs	hiPS-BxcmP	NOTEST	0.162092	0	#NAME?	0	1	1
SELL	SELL	SELL	chr1:169690664-169711702	hiPSCs	hiPS-BxcmP	NOTEST	0.246783	0	#NAME?	0	1	1
SENCR	SENCR	SENCR	chr11:128681239-128813267	hiPSCs	hiPS-BxcmP	OK	2.90008	0	#NAME?	#NAME?	0.22095	0.997253
2022-09-14	2022-09-14	2022-09-14	chr7:55793543-55862789	hiPSCs	hiPS-BxcmP	NOTEST	0.0456585	0	#NAME?	0	1	1
SERPINB11	SERPINB11	SERPINB11	chr18:63702959-63723889	hiPSCs	hiPS-BxcmP	NOTEST	0.527511	0	#NAME?	0	1	1
SERPINB2	SERPINB2	SERPINB2	chr18:63887704-63903890	hiPSCs	hiPS-BxcmP	NOTEST	0.193853	0	#NAME?	0	1	1
SERPINB3	SERPINB3	SERPINB3	chr18:63655196-63661963	hiPSCs	hiPS-BxcmP	NOTEST	0.210342	0	#NAME?	0	1	1
SERPINB4	SERPINB4	SERPINB4	chr18:63637258-63644268	hiPSCs	hiPS-BxcmP	NOTEST	0.98357	0	#NAME?	0	1	1
SERPINB5	SERPINB5	SERPINB5	chr18:63476910-63505085	hiPSCs	hiPS-BxcmP	NOTEST	0.595492	0	#NAME?	0	1	1
SERPINB7	SERPINB7	SERPINB7	chr18:63753046-63805376	hiPSCs	hiPS-BxcmP	NOTEST	1.22841	0	#NAME?	0	1	1
SERPINC1	SERPINC1	SERPINC1	chr1:173903799-173917378	hiPSCs	hiPS-BxcmP	NOTEST	0.356721	0	#NAME?	0	1	1
SERPIND1	SERPIND1	SERPIND1	chr22:20707690-20858812	hiPSCs	hiPS-BxcmP	NOTEST	0.326509	0	#NAME?	0	1	1
SFTA1P	SFTA1P	SFTA1P	chr10:10784438-10794914	hiPSCs	hiPS-BxcmP	OK	11.3561	0	#NAME?	#NAME?	0.0004	0.131707
SH2D1B	SH2D1B	SH2D1B	chr1:162395265-162412138	hiPSCs	hiPS-BxcmP	NOTEST	0.140977	0	#NAME?	0	1	1
SH3TC2	SH3TC2	SH3TC2	chr5:148982149-149063174	hiPSCs	hiPS-BxcmP	NOTEST	0.0307517	0	#NAME?	0	1	1
SHCBP1L	SHCBP1L	SHCBP1L	chr1:182899864-182953418	hiPSCs	hiPS-BxcmP	NOTEST	0.152236	0	#NAME?	0	1	1
SHH	SHH	SHH	chr7:155802863-155812273	hiPSCs	hiPS-BxcmP	OK	1.69333	0	#NAME?	#NAME?	0.0032	0.36
SLC10A1	SLC10A1	SLC10A1	chr14:69775834-69797289	hiPSCs	hiPS-BxcmP	NOTEST	0.116182	0	#NAME?	0	1	1
SLC12A3	SLC12A3	SLC12A3	chr16:56865206-56915850	hiPSCs	hiPS-BxcmP	NOTEST	0.263636	0	#NAME?	0	1	1
SLC17A8	SLC17A8	SLC17A8	chr12:100357078-100422059	hiPSCs	hiPS-BxcmP	NOTEST	0.180187	0	#NAME?	0	1	1
SLC22A2	SLC22A2	SLC22A2	chr6:160216761-160258931	hiPSCs	hiPS-BxcmP	NOTEST	0.498407	0	#NAME?	0	1	1
SLC25A3P1	SLC25A3P1	SLC25A3P1	chr1:53438369-53440020	hiPSCs	hiPS-BxcmP	NOTEST	0.470614	0	#NAME?	0	1	1
SLC26A4	SLC26A4	SLC26A4	chr7:107656515-107717809	hiPSCs	hiPS-BxcmP	NOTEST	0.0345201	0	#NAME?	0	1	1
SLC28A3	SLC28A3	SLC28A3	chr9:84275849-84368498	hiPSCs	hiPS-BxcmP	NOTEST	0.263756	0	#NAME?	0	1	1
SLC2A9	SLC2A9	SLC2A9	chr4:9779806-10040248	hiPSCs	hiPS-BxcmP	NOTEST	0.0640769	0	#NAME?	0	1	1
SLC38A8	SLC38A8	SLC38A8	chr16:84009666-84043037	hiPSCs	hiPS-BxcmP	NOTEST	0.453603	0	#NAME?	0	1	1
SLC6A19	SLC6A19	SLC6A19	chr5:1201594-1225117	hiPSCs	hiPS-BxcmP	NOTEST	0.131257	0	#NAME?	0	1	1
SLC6A2	SLC6A2	SLC6A2	chr16:55655629-55706192	hiPSCs	hiPS-BxcmP	NOTEST	0.610237	0	#NAME?	0	1	1
SLC6A7	SLC6A7	SLC6A7	chr5:150189956-150211072	hiPSCs	hiPS-BxcmP	NOTEST	0.0925164	0	#NAME?	0	1	1
SLC7A5P1	SLC7A5P1	SLC7A5P1	chr16:29613102-29613717	hiPSCs	hiPS-BxcmP	OK	8.13202	0	#NAME?	#NAME?	0.0008	0.185081
SLC9C1	SLC9C1	SLC9C1	chr3:112140771-112294258	hiPSCs	hiPS-BxcmP	NOTEST	0.0851094	0	#NAME?	0	1	1
SLCO1B3	SLCO1B3	SLCO1B3	chr12:20810703-20916911	hiPSCs	hiPS-BxcmP	NOTEST	0.116665	0	#NAME?	0	1	1
SLCO2B1	SLCO2B1	SLCO2B1	chr11:75150986-75214669	hiPSCs	hiPS-BxcmP	NOTEST	0.638973	0	#NAME?	0	1	1
SMCO2	SMCO2	SMCO2	chr12:27466809-27502185	hiPSCs	hiPS-BxcmP	NOTEST	0.156459	0	#NAME?	0	1	1
SMCO3	SMCO3	SMCO3	chr12:14786477-14823858	hiPSCs	hiPS-BxcmP	NOTEST	0.0867562	0	#NAME?	0	1	1
SMG7-AS1	SMG7-AS1	SMG7-AS1	chr1:183460873-183471982	hiPSCs	hiPS-BxcmP	NOTEST	0.218992	0	#NAME?	0	1	1
SMIM22	SMIM22	SMIM22	chr16:4777613-4796491	hiPSCs	hiPS-BxcmP	NOTEST	0.440688	0	#NAME?	0	1	1
SMIM5	SMIM5	SMIM5	chr17:75588057-75667190	hiPSCs	hiPS-BxcmP	NOTEST	0.0393921	0	#NAME?	0	1	1
SMLR1	SMLR1	SMLR1	chr6:130827404-130837135	hiPSCs	hiPS-BxcmP	NOTEST	0.0711697	0	#NAME?	0	1	1
SMPX	SMPX	SMPX	chrX:21705971-21758160	hiPSCs	hiPS-BxcmP	NOTEST	0.463864	0	#NAME?	0	1	1
SNORD17	SNORD17	SNORD17	chr20:17941595-17991122	hiPSCs	hiPS-BxcmP	OK	26.109	0	#NAME?	#NAME?	0.1283	0.997253
SOAT2	SOAT2	SOAT2	chr12:53103489-53124539	hiPSCs	hiPS-BxcmP	NOTEST	0.192925	0	#NAME?	0	1	1
SOWAHA	SOWAHA	SOWAHA	chr5:132813340-132816797	hiPSCs	hiPS-BxcmP	NOTEST	0.201235	0	#NAME?	0	1	1
SP140	SP140	SP140	chr2:230225729-230314407	hiPSCs	hiPS-BxcmP	NOTEST	0.579795	0	#NAME?	0	1	1
SPAM1	SPAM1	SPAM1	chr7:123925231-123971410	hiPSCs	hiPS-BxcmP	NOTEST	0.0895203	0	#NAME?	0	1	1
SPATA31A3	SPATA31A3	SPATA31A3	chr9:66986303-66992550	hiPSCs	hiPS-BxcmP	NOTEST	0.0459403	0	#NAME?	0	1	1
SPG20OS	SPG20OS	SPG20OS	chr13:36301637-36370180	hiPSCs	hiPS-BxcmP	NOTEST	0.357249	0	#NAME?	0	1	1
SPIC	SPIC	SPIC	chr12:101474534-101487176	hiPSCs	hiPS-BxcmP	NOTEST	1.03809	0	#NAME?	0	1	1
SPRR3	SPRR3	SPRR3	chr1:153001746-153003856	hiPSCs	hiPS-BxcmP	NOTEST	0.48686	0	#NAME?	0	1	1
SRD5A3-AS1	SRD5A3-AS1	SRD5A3-AS1	chr4:55346220-55385580	hiPSCs	hiPS-BxcmP	NOTEST	0.234972	0	#NAME?	0	1	1
SRGN	SRGN	SRGN	chr10:69088071-69104811	hiPSCs	hiPS-BxcmP	NOTEST	0.796133	0	#NAME?	0	1	1
SRPX2	SRPX2	SRPX2	chrX:100644165-100671299	hiPSCs	hiPS-BxcmP	OK	1.90894	0	#NAME?	#NAME?	0.0018	0.265691
SSR4P1	SSR4P1	SSR4P1	chr21:45070954-45073211	hiPSCs	hiPS-BxcmP	NOTEST	0.320747	0	#NAME?	0	1	1
SSX5	SSX5	SSX5	chrX:48186219-48196763	hiPSCs	hiPS-BxcmP	NOTEST	0.158128	0	#NAME?	0	1	1
SSX6	SSX6	SSX6	chrX:48107981-48120686	hiPSCs	hiPS-BxcmP	OK	1.69809	0	#NAME?	#NAME?	0.03495	0.997253
ST8SIA6-AS1	ST8SIA6-AS1	ST8SIA6-AS1	chr10:17319282-17454409	hiPSCs	hiPS-BxcmP	NOTEST	0.50544	0	#NAME?	0	1	1
STEAP4	STEAP4	STEAP4	chr7:88276428-88306913	hiPSCs	hiPS-BxcmP	NOTEST	0.0436862	0	#NAME?	0	1	1
STL	STL	STL	chr6:124908242-125092633	hiPSCs	hiPS-BxcmP	NOTEST	0.0951486	0	#NAME?	0	1	1
STPG2	STPG2	STPG2	chr4:97184112-98143240	hiPSCs	hiPS-BxcmP	NOTEST	0.0387561	0	#NAME?	0	1	1
STX11	STX11	STX11	chr6:144150439-144191939	hiPSCs	hiPS-BxcmP	NOTEST	0.38934	0	#NAME?	0	1	1
SUCNR1	SUCNR1	SUCNR1	chr3:151733915-151928175	hiPSCs	hiPS-BxcmP	NOTEST	0.687721	0	#NAME?	0	1	1
SUN3	SUN3	SUN3	chr7:47987147-48029119	hiPSCs	hiPS-BxcmP	NOTEST	0.870636	0	#NAME?	0	1	1
SUPT20HL2	SUPT20HL2	SUPT20HL2	chrX:24310861-24313315	hiPSCs	hiPS-BxcmP	NOTEST	0.146127	0	#NAME?	0	1	1
SYT10	SYT10	SYT10	chr12:33375412-33439819	hiPSCs	hiPS-BxcmP	NOTEST	0.425037	0	#NAME?	0	1	1
TAC1	TAC1	TAC1	chr7:97731958-97740472	hiPSCs	hiPS-BxcmP	OK	3.99933	0	#NAME?	#NAME?	0.0026	0.313393
TAC4	TAC4	TAC4	chr17:49838308-49848837	hiPSCs	hiPS-BxcmP	NOTEST	0.795774	0	#NAME?	0	1	1
TAGAP	TAGAP	TAGAP	chr6:159034467-159045152	hiPSCs	hiPS-BxcmP	NOTEST	0.0493964	0	#NAME?	0	1	1
TAS2R3	TAS2R3	TAS2R3	chr7:141764096-141765197	hiPSCs	hiPS-BxcmP	NOTEST	0.187405	0	#NAME?	0	1	1
TAT	TAT	TAT	chr16:71565015-71577095	hiPSCs	hiPS-BxcmP	NOTEST	0.0642802	0	#NAME?	0	1	1
TBX18	TBX18	TBX18	chr6:84687435-84764624	hiPSCs	hiPS-BxcmP	NOTEST	0.0277836	0	#NAME?	0	1	1
TBX20	TBX20	TBX20	chr7:35202429-35254100	hiPSCs	hiPS-BxcmP	NOTEST	0.306242	0	#NAME?	0	1	1
TBX21	TBX21	TBX21	chr17:47733243-47746119	hiPSCs	hiPS-BxcmP	NOTEST	0.0693719	0	#NAME?	0	1	1
TCF20	TCF20	TCF20	chr22:42160012-42274862	hiPSCs	hiPS-BxcmP	NOTEST	0.0260367	0	#NAME?	0	1	1
TCHH	TCHH	TCHH	chr1:152106316-152115454	hiPSCs	hiPS-BxcmP	NOTEST	0.0479457	0	#NAME?	0	1	1
TCL6	TCL6	TCL6	chr14:95651177-95673452	hiPSCs	hiPS-BxcmP	NOTEST	0.0527663	0	#NAME?	0	1	1
TCN1	TCN1	TCN1	chr11:59852807-59866568	hiPSCs	hiPS-BxcmP	NOTEST	0.12177	0	#NAME?	0	1	1
TDRG1	TDRG1	TDRG1	chr6:40378423-40379892	hiPSCs	hiPS-BxcmP	NOTEST	0.572816	0	#NAME?	0	1	1
TEX36	TEX36	TEX36	chr10:125574370-125683166	hiPSCs	hiPS-BxcmP	NOTEST	0.472674	0	#NAME?	0	1	1
TEX37	TEX37	TEX37	chr2:88524596-88529678	hiPSCs	hiPS-BxcmP	NOTEST	0.289479	0	#NAME?	0	1	1
TFF1	TFF1	TFF1	chr21:42362281-42366535	hiPSCs	hiPS-BxcmP	OK	6.97366	0	#NAME?	#NAME?	0.00405	0.414205
TGIF2-C20orf24	TGIF2-C20orf24	TGIF2-C20orf24	chr20:36573472-36646216	hiPSCs	hiPS-BxcmP	NOTEST	1.27266	0	#NAME?	0	1	1
THEGL	THEGL	THEGL	chr4:56530608-56603323	hiPSCs	hiPS-BxcmP	NOTEST	0.395318	0	#NAME?	0	1	1
TINAG	TINAG	TINAG	chr6:54307863-54390152	hiPSCs	hiPS-BxcmP	NOTEST	0.232322	0	#NAME?	0	1	1
TLL1	TLL1	TLL1	chr4:165873237-166105178	hiPSCs	hiPS-BxcmP	NOTEST	0.077755	0	#NAME?	0	1	1
TLR1	TLR1	TLR1	chr4:38796254-38805193	hiPSCs	hiPS-BxcmP	NOTEST	0.19615	0	#NAME?	0	1	1
TLR4	TLR4	TLR4	chr9:117704174-117717491	hiPSCs	hiPS-BxcmP	OK	2.88718	0	#NAME?	#NAME?	5e-05	0.028125
TLX2	TLX2	TLX2	chr2:74514468-74517148	hiPSCs	hiPS-BxcmP	NOTEST	0.253747	0	#NAME?	0	1	1
TMC1	TMC1	TMC1	chr9:72521800-72836351	hiPSCs	hiPS-BxcmP	NOTEST	0.210236	0	#NAME?	0	1	1
TMEM156	TMEM156	TMEM156	chr4:38966423-39032421	hiPSCs	hiPS-BxcmP	NOTEST	0.604142	0	#NAME?	0	1	1
TMEM171	TMEM171	TMEM171	chr5:73114460-73131936	hiPSCs	hiPS-BxcmP	OK	4.88465	0	#NAME?	#NAME?	0.00435	0.435
TMEM236	TMEM236	TMEM236	chr10:17752260-17800867	hiPSCs	hiPS-BxcmP	NOTEST	0.155266	0	#NAME?	0	1	1
TMEM26	TMEM26	TMEM26	chr10:61406642-61493433	hiPSCs	hiPS-BxcmP	NOTEST	0.0988228	0	#NAME?	0	1	1
TMEM40	TMEM40	TMEM40	chr3:12733529-12769457	hiPSCs	hiPS-BxcmP	NOTEST	0.556599	0	#NAME?	0	1	1
TMEM52B	TMEM52B	TMEM52B	chr12:10158299-10191804	hiPSCs	hiPS-BxcmP	NOTEST	0.63475	0	#NAME?	0	1	1
TMEM71	TMEM71	TMEM71	chr8:132709944-132848807	hiPSCs	hiPS-BxcmP	NOTEST	0.270849	0	#NAME?	0	1	1
TMEM89	TMEM89	TMEM89	chr3:48620841-48621756	hiPSCs	hiPS-BxcmP	NOTEST	1.33038	0	#NAME?	0	1	1
TMPRSS11E	TMPRSS11E	TMPRSS11E	chr4:68447448-68497604	hiPSCs	hiPS-BxcmP	NOTEST	0.682357	0	#NAME?	0	1	1
TMPRSS15	TMPRSS15	TMPRSS15	chr21:18269115-18403653	hiPSCs	hiPS-BxcmP	NOTEST	0.0437005	0	#NAME?	0	1	1
TMPRSS6	TMPRSS6	TMPRSS6	chr22:37065435-37109672	hiPSCs	hiPS-BxcmP	NOTEST	0.0560442	0	#NAME?	0	1	1
TNFRSF9	TNFRSF9	TNFRSF9	chr1:7915870-7943165	hiPSCs	hiPS-BxcmP	NOTEST	0.112582	0	#NAME?	0	1	1
TNFSF13B	TNFSF13B	TNFSF13B	chr13:108269526-108308484	hiPSCs	hiPS-BxcmP	NOTEST	0.136266	0	#NAME?	0	1	1
TNFSF15	TNFSF15	TNFSF15	chr9:114784634-114806128	hiPSCs	hiPS-BxcmP	NOTEST	0.289341	0	#NAME?	0	1	1
TNFSF18	TNFSF18	TNFSF18	chr1:173041219-173050963	hiPSCs	hiPS-BxcmP	NOTEST	1.2669	0	#NAME?	0	1	1
TNFSF8	TNFSF8	TNFSF8	chr9:114893342-114930595	hiPSCs	hiPS-BxcmP	NOTEST	0.0456843	0	#NAME?	0	1	1
TNIP3	TNIP3	TNIP3	chr4:121131407-121227466	hiPSCs	hiPS-BxcmP	NOTEST	0.110401	0	#NAME?	0	1	1
TPRG1-AS2	TPRG1-AS2	TPRG1-AS2	chr3:189099441-189323482	hiPSCs	hiPS-BxcmP	NOTEST	1.19817	0	#NAME?	0	1	1
TPRXL	TPRXL	TPRXL	chr3:13937306-14065984	hiPSCs	hiPS-BxcmP	NOTEST	0.319798	0	#NAME?	0	1	1
TREML2	TREML2	TREML2	chr6:41189748-41201187	hiPSCs	hiPS-BxcmP	NOTEST	0.135524	0	#NAME?	0	1	1
TREX2	TREX2	TREX2	chrX:153444719-153446487	hiPSCs	hiPS-BxcmP	NOTEST	0.318141	0	#NAME?	0	1	1
TRIM48	TRIM48	TRIM48	chr11:55262181-55271119	hiPSCs	hiPS-BxcmP	NOTEST	0.134062	0	#NAME?	0	1	1
TRIM49	TRIM49	TRIM49	chr11:89797654-89808575	hiPSCs	hiPS-BxcmP	NOTEST	0.0840993	0	#NAME?	0	1	1
TRIM49B	TRIM49B	TRIM49B	chr11:49031599-49037977	hiPSCs	hiPS-BxcmP	NOTEST	0.288666	0	#NAME?	0	1	1
TRIM53AP	TRIM53AP	TRIM53AP	chr11:89993540-90002508	hiPSCs	hiPS-BxcmP	NOTEST	0.108481	0	#NAME?	0	1	1
TRPC7	TRPC7	TRPC7	chr5:136212769-136365476	hiPSCs	hiPS-BxcmP	NOTEST	0.964782	0	#NAME?	0	1	1
TSPAN1	TSPAN1	TSPAN1	chr1:46175076-46185962	hiPSCs	hiPS-BxcmP	NOTEST	0.116349	0	#NAME?	0	1	1
TSTA3-2	TSTA3-2	TSTA3	chr8_KI270816v1_alt:102657-107602	hiPSCs	hiPS-BxcmP	NOTEST	0.116015	0	#NAME?	0	1	1
TTC18	TTC18	TTC18	chr10:73168118-73359745	hiPSCs	hiPS-BxcmP	NOTEST	0.260678	0	#NAME?	0	1	1
TTC23L	TTC23L	TTC23L	chr5:34837713-34899488	hiPSCs	hiPS-BxcmP	NOTEST	0.326979	0	#NAME?	0	1	1
TTR	TTR	TTR	chr18:31591766-31599024	hiPSCs	hiPS-BxcmP	OK	3.27527	0	#NAME?	#NAME?	0.0032	0.36
TTTY10	TTTY10	TTTY10	chrY:20465667-20519228	hiPSCs	hiPS-BxcmP	NOTEST	0.116432	0	#NAME?	0	1	1
TXK	TXK	TXK	chr4:48066392-48134256	hiPSCs	hiPS-BxcmP	NOTEST	0.121022	0	#NAME?	0	1	1
TXNDC2	TXNDC2	TXNDC2	chr18:9885725-9889275	hiPSCs	hiPS-BxcmP	NOTEST	0.191785	0	#NAME?	0	1	1
UBE2Q2P1	UBE2Q2P1	UBE2Q2P1	chr15:84527195-84580181	hiPSCs	hiPS-BxcmP	NOTEST	0.508024	0	#NAME?	0	1	1
UBE2Q2P3	UBE2Q2P3	UBE2Q2P3	chr15:82355067-82439387	hiPSCs	hiPS-BxcmP	NOTEST	1.05151	0	#NAME?	0	1	1
UBXN7-AS1	UBXN7-AS1	UBXN7-AS1	chr3:196353489-196433034	hiPSCs	hiPS-BxcmP	NOTEST	0.40528	0	#NAME?	0	1	1
UCP1	UCP1	UCP1	chr4:140559859-140568835	hiPSCs	hiPS-BxcmP	NOTEST	0.212194	0	#NAME?	0	1	1
UGT2B7	UGT2B7	UGT2B7	chr4:69089471-69112987	hiPSCs	hiPS-BxcmP	NOTEST	0.478619	0	#NAME?	0	1	1
ULBP2	ULBP2	ULBP2	chr6:149934764-149949235	hiPSCs	hiPS-BxcmP	NOTEST	0.294303	0	#NAME?	0	1	1
UNC13C	UNC13C	UNC13C	chr15:53978361-54628608	hiPSCs	hiPS-BxcmP	NOTEST	0.020498	0	#NAME?	0	1	1
UNC45B	UNC45B	UNC45B	chr17:35147793-35189345	hiPSCs	hiPS-BxcmP	NOTEST	0.0388946	0	#NAME?	0	1	1
UPK2	UPK2	UPK2	chr11:118956297-118958559	hiPSCs	hiPS-BxcmP	NOTEST	0.232271	0	#NAME?	0	1	1
UPK3B	UPK3B	UPK3B	chr7:76510332-76527883	hiPSCs	hiPS-BxcmP	NOTEST	0.459715	0	#NAME?	0	1	1
USP3-AS1	USP3-AS1	USP3-AS1	chr15:63504510-63602428	hiPSCs	hiPS-BxcmP	NOTEST	0.436296	0	#NAME?	0	1	1
VAX1	VAX1	VAX1	chr10:117128520-117138301	hiPSCs	hiPS-BxcmP	NOTEST	0.18714	0	#NAME?	0	1	1
VDR	VDR	VDR	chr12:47841536-47905031	hiPSCs	hiPS-BxcmP	NOTEST	0.073358	0	#NAME?	0	1	1
VGLL2	VGLL2	VGLL2	chr6:117265557-117273565	hiPSCs	hiPS-BxcmP	NOTEST	0.110025	0	#NAME?	0	1	1
VIP	VIP	VIP	chr6:152750375-152759765	hiPSCs	hiPS-BxcmP	NOTEST	0.360432	0	#NAME?	0	1	1
VIT	VIT	VIT	chr2:36696689-36814794	hiPSCs	hiPS-BxcmP	NOTEST	0.612355	0	#NAME?	0	1	1
VWC2	VWC2	VWC2	chr7:49773660-49921951	hiPSCs	hiPS-BxcmP	NOTEST	0.685466	0	#NAME?	0	1	1
VWC2L	VWC2L	VWC2L	chr2:214411567-214575929	hiPSCs	hiPS-BxcmP	NOTEST	0.241264	0	#NAME?	0	1	1
WNT10A	WNT10A	WNT10A	chr2:218880532-218893929	hiPSCs	hiPS-BxcmP	NOTEST	0.151525	0	#NAME?	0	1	1
WT1	WT1	WT1	chr11:32387774-32435535	hiPSCs	hiPS-BxcmP	NOTEST	0.0739278	0	#NAME?	0	1	1
WTH3DI	WTH3DI	WTH3DI	chr2:131360491-131364158	hiPSCs	hiPS-BxcmP	NOTEST	0.188916	0	#NAME?	0	1	1
ZAR1	ZAR1	ZAR1	chr4:48490251-48494389	hiPSCs	hiPS-BxcmP	NOTEST	0.529676	0	#NAME?	0	1	1
ZCCHC5	ZCCHC5	ZCCHC5	chrX:78656068-78659328	hiPSCs	hiPS-BxcmP	NOTEST	0.0671856	0	#NAME?	0	1	1
ZNF100	ZNF100	ZNF100	chr19:21723614-21767628	hiPSCs	hiPS-BxcmP	NOTEST	0.076537	0	#NAME?	0	1	1
ZNF365	ZNF365	ZNF365	chr10:62339587-62672011	hiPSCs	hiPS-BxcmP	NOTEST	0.571428	0	#NAME?	0	1	1
ZNF663P	ZNF663P	ZNF663P	chr20:46456492-46457643	hiPSCs	hiPS-BxcmP	NOTEST	0.885796	0	#NAME?	0	1	1
ZNF729	ZNF729	ZNF729	chr19:22286449-22317176	hiPSCs	hiPS-BxcmP	NOTEST	0.553817	0	#NAME?	0	1	1
ZNF826P	ZNF826P	ZNF826P	chr19:20398657-20424965	hiPSCs	hiPS-BxcmP	OK	7.70462	0	#NAME?	#NAME?	0.00175	0.265449
ZNF831	ZNF831	ZNF831	chr20:59146158-59259113	hiPSCs	hiPS-BxcmP	NOTEST	0.0176467	0	#NAME?	0	1	1
ZNF99	ZNF99	ZNF99	chr19:22752182-22784171	hiPSCs	hiPS-BxcmP	NOTEST	0.0423888	0	#NAME?	0	1	1
ZP1	ZP1	ZP1	chr11:60867541-60875691	hiPSCs	hiPS-BxcmP	NOTEST	0.0933545	0	#NAME?	0	1	1
ZSCAN4	ZSCAN4	ZSCAN4	chr19:57668934-57679152	hiPSCs	hiPS-BxcmP	NOTEST	0.273902	0	#NAME?	0	1	1
ABCA17P	ABCA17P	ABCA17P	chr16:2340921-2426699	hiPSCs	hiPS-BxcmP	NOTEST	0	0.102895	inf	0	1	1
ABCC11	ABCC11	ABCC11	chr16:48166910-48235177	hiPSCs	hiPS-BxcmP	NOTEST	0	0.0641202	inf	0	1	1
ABCC6	ABCC6	ABCC6	chr16:16149564-16223471	hiPSCs	hiPS-BxcmP	NOTEST	0	0.0554995	inf	0	1	1
ABCC8	ABCC8	ABCC8	chr11:17392884-17476845	hiPSCs	hiPS-BxcmP	NOTEST	0	1.27431	inf	0	1	1
ABHD1	ABHD1	ABHD1	chr2:27123763-27134674	hiPSCs	hiPS-BxcmP	NOTEST	0	0.460096	inf	0	1	1
ABO	ABO	ABO	chr9:133255175-133275214	hiPSCs	hiPS-BxcmP	NOTEST	0	0.101703	inf	0	1	1
AC007246.3	AC007246.3	AC007246.3	chr2:39437415-39601344	hiPSCs	hiPS-BxcmP	NOTEST	0	1.19191	inf	0	1	1
AC007386.2	AC007386.2	AC007386.2	chr2:64901839-64932447	hiPSCs	hiPS-BxcmP	NOTEST	0	0.0486102	inf	0	1	1
AC007551.3	AC007551.3	AC007551.3	chr7:35751855-35800621	hiPSCs	hiPS-BxcmP	NOTEST	0	0.226949	inf	0	1	1
AC007743.1	AC007743.1	AC007743.1	chr2:56174739-56386174	hiPSCs	hiPS-BxcmP	NOTEST	0	0.076128	inf	0	1	1
AC007879.2	AC007879.2	AC007879.2	chr2:207179449-207254316	hiPSCs	hiPS-BxcmP	NOTEST	0	0.386243	inf	0	1	1
AC007880.1	AC007880.1	AC007880.1	chr2:64846129-64863631	hiPSCs	hiPS-BxcmP	NOTEST	0	0.156039	inf	0	1	1
AC007966.1	AC007966.1	AC007966.1	chr2:185719873-185833289	hiPSCs	hiPS-BxcmP	NOTEST	0	0.168004	inf	0	1	1
AC009473.1	AC009473.1	AC009473.1	chr7:7949838-8089080	hiPSCs	hiPS-BxcmP	NOTEST	0	0.147028	inf	0	1	1
AC010524.2	AC010524.2	AC010524.2	chr19:49335417-49388081	hiPSCs	hiPS-BxcmP	NOTEST	0	0.1345	inf	0	1	1
AC011747.4	AC011747.4	AC011747.4	chr2:8559832-8583792	hiPSCs	hiPS-BxcmP	NOTEST	0	0.0943351	inf	0	1	1
AC011899.9	AC011899.9	AC011899.9	chr7:157539055-158587796	hiPSCs	hiPS-BxcmP	NOTEST	0	0.0666663	inf	0	1	1
AC012314.8	AC012314.8	AC012314.8	chr19:54107012-54131719	hiPSCs	hiPS-BxcmP	NOTEST	0	0.103686	inf	0	1	1
AC016629.8	AC016629.8	AC016629.8	chr19:58559185-58574797	hiPSCs	hiPS-BxcmP	NOTEST	0	0.120783	inf	0	1	1
AC022007.5	AC022007.5	AC022007.5	chr3:9963951-10011095	hiPSCs	hiPS-BxcmP	NOTEST	0	0.109816	inf	0	1	1
AC022311.1	AC022311.1	AC022311.1	chr2:4628217-4656222	hiPSCs	hiPS-BxcmP	NOTEST	0	0.780269	inf	0	1	1
AC024592.9	AC024592.9	AC024592.9	chr19:5842887-5858239	hiPSCs	hiPS-BxcmP	NOTEST	0	0.144166	inf	0	1	1
AC068831.10	AC068831.10	AC068831.10	chr15:91022621-91031139	hiPSCs	hiPS-BxcmP	NOTEST	0	0.0986565	inf	0	1	1
AC074138.3	AC074138.3	AC074138.3	chr19:36685265-36687466	hiPSCs	hiPS-BxcmP	NOTEST	0	0.820666	inf	0	1	1
AC087859.1	AC087859.1	AC087859.1	chr3:7952804-8016307	hiPSCs	hiPS-BxcmP	NOTEST	0	0.111054	inf	0	1	1
AC090044.1	AC090044.1	AC090044.1	chr3:592104-846015	hiPSCs	hiPS-BxcmP	NOTEST	0	0.0375095	inf	0	1	1
AC097500.2	AC097500.2	AC097500.2	chr2:186033530-186086317	hiPSCs	hiPS-BxcmP	NOTEST	0	1.14562	inf	0	1	1
AC097662.2	AC097662.2	AC097662.2	chr2:227164564-227357836	hiPSCs	hiPS-BxcmP	NOTEST	0	0.059996	inf	0	1	1
AC105339.1	AC105339.1	AC105339.1	chr15:82710470-82713993	hiPSCs	hiPS-BxcmP	NOTEST	0	0.364727	inf	0	1	1
AC137932.6	AC137932.6	AC137932.6	chr16:89267618-89490561	hiPSCs	hiPS-BxcmP	NOTEST	0	0.141593	inf	0	1	1
ACACA-2	ACACA-2	ACACA	chr17_KI270857v1_alt:1320991-1645967	hiPSCs	hiPS-BxcmP	NOTEST	0	0.166386	inf	0	1	1
ACER1	ACER1	ACER1	chr19:6306498-6333629	hiPSCs	hiPS-BxcmP	NOTEST	0	0.322791	inf	0	1	1
ACSM5	ACSM5	ACSM5	chr16:20409528-20440968	hiPSCs	hiPS-BxcmP	NOTEST	0	0.0655598	inf	0	1	1
ACTG1P4	ACTG1P4	ACTG1P4	chr1:103525955-103579534	hiPSCs	hiPS-BxcmP	NOTEST	0	0.38875	inf	0	1	1
ACTL6B	ACTL6B	ACTL6B	chr7:100643096-100656461	hiPSCs	hiPS-BxcmP	OK	0	2.10048	inf	#NAME?	0.00265	0.313816
ACY3	ACY3	ACY3	chr11:67642554-67650659	hiPSCs	hiPS-BxcmP	NOTEST	0	0.128764	inf	0	1	1
ADAM18	ADAM18	ADAM18	chr8:39584567-39730064	hiPSCs	hiPS-BxcmP	NOTEST	0	0.113027	inf	0	1	1
ADAM20	ADAM20	ADAM20	chr14:70522360-70556039	hiPSCs	hiPS-BxcmP	NOTEST	0	0.0579022	inf	0	1	1
ADAM32-2	ADAM32-2	ADAM32	chr8_KI270822v1_alt:13213-190632	hiPSCs	hiPS-BxcmP	NOTEST	0	0.124556	inf	0	1	1
ADAM7	ADAM7	ADAM7	chr8:24440995-24515355	hiPSCs	hiPS-BxcmP	NOTEST	0	0.0858466	inf	0	1	1
ADAMTSL4-AS1	ADAMTSL4-AS1	ADAMTSL4-AS1	chr1:150549368-150579738	hiPSCs	hiPS-BxcmP	NOTEST	0	0.688585	inf	0	1	1
ADCY4	ADCY4	ADCY4	chr14:24318348-24335071	hiPSCs	hiPS-BxcmP	NOTEST	0	0.0853021	inf	0	1	1
ADCYAP1	ADCYAP1	ADCYAP1	chr18:904364-912172	hiPSCs	hiPS-BxcmP	NOTEST	0	0.0919682	inf	0	1	1
AFAP1-AS1	AFAP1-AS1	AFAP1-AS1	chr4:7754089-7940296	hiPSCs	hiPS-BxcmP	NOTEST	0	0.0412674	inf	0	1	1
AGT	AGT	AGT	chr1:230702522-230714590	hiPSCs	hiPS-BxcmP	NOTEST	0	0.115768	inf	0	1	1
AGTR1	AGTR1	AGTR1	chr3:148697870-148743003	hiPSCs	hiPS-BxcmP	NOTEST	0	0.0641548	inf	0	1	1
AICDA	AICDA	AICDA	chr12:8602165-8612846	hiPSCs	hiPS-BxcmP	NOTEST	0	0.0531031	inf	0	1	1
AIF1-3	AIF1-3	AIF1	chr6_GL000252v2_alt:2862958-2864788	hiPSCs	hiPS-BxcmP	NOTEST	0	0.536679	inf	0	1	1
AIM2	AIM2	AIM2	chr1:159058998-159078590	hiPSCs	hiPS-BxcmP	NOTEST	0	0.158728	inf	0	1	1
AIRN	AIRN	AIRN	chr6:159969098-160106551	hiPSCs	hiPS-BxcmP	NOTEST	0	0.163755	inf	0	1	1
AKNAD1	AKNAD1	AKNAD1	chr1:108815897-108858524	hiPSCs	hiPS-BxcmP	NOTEST	0	0.0960448	inf	0	1	1
AKR7L	AKR7L	AKR7L	chr1:19265981-19274074	hiPSCs	hiPS-BxcmP	NOTEST	0	0.217114	inf	0	1	1
AL022476.2	AL022476.2	AL022476.2	chr22:43038312-43098960	hiPSCs	hiPS-BxcmP	NOTEST	0	0.0687447	inf	0	1	1
ALDH1L1	ALDH1L1	ALDH1L1	chr3:126103560-126210169	hiPSCs	hiPS-BxcmP	NOTEST	0	0.0486789	inf	0	1	1
ALDH8A1	ALDH8A1	ALDH8A1	chr6:134917389-134950122	hiPSCs	hiPS-BxcmP	NOTEST	0	0.660216	inf	0	1	1
ALG1L9P	ALG1L9P	ALG1L9P	chr11:71787510-71813859	hiPSCs	hiPS-BxcmP	NOTEST	0	1.26296	inf	0	1	1
ALLC	ALLC	ALLC	chr2:3658195-3702671	hiPSCs	hiPS-BxcmP	NOTEST	0	0.253045	inf	0	1	1
ALOX12B	ALOX12B	ALOX12B	chr17:8072635-8087703	hiPSCs	hiPS-BxcmP	NOTEST	0	0.119986	inf	0	1	1
ALX4	ALX4	ALX4	chr11:44260727-44310185	hiPSCs	hiPS-BxcmP	NOTEST	0	0.181247	inf	0	1	1
AMBN	AMBN	AMBN	chr4:70592257-70607288	hiPSCs	hiPS-BxcmP	OK	0	1.69585	inf	#NAME?	0.0014	0.233333
ANAPC1P1	ANAPC1P1	ANAPC1P1	chr2:86815336-86895042	hiPSCs	hiPS-BxcmP	NOTEST	0	0.0888545	inf	0	1	1
ANGPTL6	ANGPTL6	ANGPTL6	chr19:10086129-10102888	hiPSCs	hiPS-BxcmP	NOTEST	0	0.577379	inf	0	1	1
ANHX	ANHX	ANHX	chr12:133218311-133236220	hiPSCs	hiPS-BxcmP	NOTEST	0	0.229906	inf	0	1	1
ANKRD20A2	ANKRD20A2	ANKRD20A2	chr9:40223284-40266392	hiPSCs	hiPS-BxcmP	NOTEST	0	0.0566679	inf	0	1	1
ANKRD20A3	ANKRD20A3	ANKRD20A3	chr9:66109393-66153154	hiPSCs	hiPS-BxcmP	NOTEST	0	0.0470172	inf	0	1	1
ANKRD20A5P	ANKRD20A5P	ANKRD20A5P	chr18:14179096-14227050	hiPSCs	hiPS-BxcmP	NOTEST	0	0.0390726	inf	0	1	1
ANKRD30BL	ANKRD30BL	ANKRD30BL	chr2:132147590-132257969	hiPSCs	hiPS-BxcmP	NOTEST	0	0.230094	inf	0	1	1
ANKRD33	ANKRD33	ANKRD33	chr12:51888008-51891721	hiPSCs	hiPS-BxcmP	OK	0	1.64513	inf	#NAME?	0.00755	0.627632
ANKRD62P1-PARP4P3	ANKRD62P1-PARP4P3	ANKRD62P1-PARP4P3	chr22:16653707-16675540	hiPSCs	hiPS-BxcmP	NOTEST	0	0.104863	inf	0	1	1
ANKS4B	ANKS4B	ANKS4B	chr16:21233694-21252429	hiPSCs	hiPS-BxcmP	NOTEST	0	0.0508626	inf	0	1	1
ANO3	ANO3	ANO3	chr11:26332130-26663289	hiPSCs	hiPS-BxcmP	NOTEST	0	0.0475034	inf	0	1	1
ANP32AP1	ANP32AP1	ANP32AP1	chr15:35237325-35238063	hiPSCs	hiPS-BxcmP	NOTEST	0	0.554982	inf	0	1	1
ANP32C	ANP32C	ANP32C	chr4:163524297-164383255	hiPSCs	hiPS-BxcmP	NOTEST	0	0.59536	inf	0	1	1
AOC4P	AOC4P	AOC4P	chr17:42867144-42869217	hiPSCs	hiPS-BxcmP	NOTEST	0	0.074122	inf	0	1	1
AP000688.14	AP000688.14	AP000688.14	chr21:36069641-36126640	hiPSCs	hiPS-BxcmP	NOTEST	0	0.174324	inf	0	1	1
APBB1IP	APBB1IP	APBB1IP	chr10:26438336-26567803	hiPSCs	hiPS-BxcmP	NOTEST	0	0.129661	inf	0	1	1
APITD1-CORT	APITD1-CORT	APITD1-CORT	chr1:10430101-10452003	hiPSCs	hiPS-BxcmP	OK	0	2.03724	inf	#NAME?	0.17065	0.997253
APOBEC2	APOBEC2	APOBEC2	chr6:41053200-41064891	hiPSCs	hiPS-BxcmP	NOTEST	0	0.292973	inf	0	1	1
APOBEC3H	APOBEC3H	APOBEC3H	chr22:39097223-39104067	hiPSCs	hiPS-BxcmP	OK	0	2.88659	inf	#NAME?	0.00745	0.627632
APOC2	APOC2	APOC2	chr19:44942237-44949565	hiPSCs	hiPS-BxcmP	NOTEST	0	0.28272	inf	0	1	1
APOF	APOF	APOF	chr12:56360570-56362799	hiPSCs	hiPS-BxcmP	NOTEST	0	0.0939212	inf	0	1	1
ARHGAP15	ARHGAP15	ARHGAP15	chr2:143129329-143768352	hiPSCs	hiPS-BxcmP	OK	0	3.42547	inf	#NAME?	0.0002	0.09
ARHGAP19-SLIT1	ARHGAP19-SLIT1	ARHGAP19-SLIT1	chr10:96998037-97292673	hiPSCs	hiPS-BxcmP	NOTEST	0	0.456787	inf	0	1	1
ARHGEF26-AS1	ARHGEF26-AS1	ARHGEF26-AS1	chr3:154024400-154257827	hiPSCs	hiPS-BxcmP	NOTEST	0	0.0575386	inf	0	1	1
ARID3C	ARID3C	ARID3C	chr9:34621457-34628014	hiPSCs	hiPS-BxcmP	NOTEST	0	0.273436	inf	0	1	1
ARL17A-2	ARL17A-2	ARL17A	chr17_KI270908v1_alt:1019486-1099644	hiPSCs	hiPS-BxcmP	NOTEST	0	0.0268823	inf	0	1	1
ARMC12	ARMC12	ARMC12	chr6:35543645-35748913	hiPSCs	hiPS-BxcmP	OK	0	2.52514	inf	#NAME?	0.0681	0.997253
ARSF	ARSF	ARSF	chrX:3040233-3112729	hiPSCs	hiPS-BxcmP	NOTEST	0	0.0751065	inf	0	1	1
ASCL5	ASCL5	ASCL5	chr1:201113952-201115372	hiPSCs	hiPS-BxcmP	NOTEST	0	0.231083	inf	0	1	1
ASIC4	ASIC4	ASIC4	chr2:219514169-219538772	hiPSCs	hiPS-BxcmP	NOTEST	0	0.468725	inf	0	1	1
ASIP	ASIP	ASIP	chr20:34241381-34269344	hiPSCs	hiPS-BxcmP	NOTEST	0	0.405967	inf	0	1	1
ASPDH	ASPDH	ASPDH	chr19:50511599-50515432	hiPSCs	hiPS-BxcmP	NOTEST	0	0.0865186	inf	0	1	1
ASTL	ASTL	ASTL	chr2:96123849-96138436	hiPSCs	hiPS-BxcmP	NOTEST	0	0.387772	inf	0	1	1
ATOH7	ATOH7	ATOH7	chr10:68230594-68232113	hiPSCs	hiPS-BxcmP	NOTEST	0	0.319553	inf	0	1	1
ATP11A-AS1	ATP11A-AS1	ATP11A-AS1	chr13:112690047-112887168	hiPSCs	hiPS-BxcmP	NOTEST	0	0.22749	inf	0	1	1
ATP2B3	ATP2B3	ATP2B3	chrX:153518446-153582929	hiPSCs	hiPS-BxcmP	NOTEST	0	0.190727	inf	0	1	1
ATP4A	ATP4A	ATP4A	chr19:35550192-35563658	hiPSCs	hiPS-BxcmP	NOTEST	0	0.489852	inf	0	1	1
ATP6V1B1	ATP6V1B1	ATP6V1B1	chr2:70935867-70965431	hiPSCs	hiPS-BxcmP	NOTEST	0	0.720068	inf	0	1	1
ATP6V1G2-2	ATP6V1G2-2	ATP6V1G2	chr6_GL000251v2_alt:3006294-3024174	hiPSCs	hiPS-BxcmP	NOTEST	0	1.35288	inf	0	1	1
AVP	AVP	AVP	chr20:3082555-3084724	hiPSCs	hiPS-BxcmP	NOTEST	0	0.734657	inf	0	1	1
AVPR1A	AVPR1A	AVPR1A	chr12:63142286-63154191	hiPSCs	hiPS-BxcmP	NOTEST	0	0.0178126	inf	0	1	1
AVPR1B	AVPR1B	AVPR1B	chr1:206109848-206117048	hiPSCs	hiPS-BxcmP	NOTEST	0	0.354945	inf	0	1	1
BAALCOS	BAALCOS	BAALCOS	chr8:103121031-103230305	hiPSCs	hiPS-BxcmP	OK	0	2.20813	inf	#NAME?	0.21785	0.997253
BANK1	BANK1	BANK1	chr4:101790606-102074812	hiPSCs	hiPS-BxcmP	NOTEST	0	0.144935	inf	0	1	1
BEAN1	BEAN1	BEAN1	chr16:66427296-66494193	hiPSCs	hiPS-BxcmP	NOTEST	0	0.0528187	inf	0	1	1
BHLHA15	BHLHA15	BHLHA15	chr7:98212253-98212959	hiPSCs	hiPS-BxcmP	NOTEST	0	0.297025	inf	0	1	1
BIN2	BIN2	BIN2	chr12:51281037-51324198	hiPSCs	hiPS-BxcmP	NOTEST	0	0.0688651	inf	0	1	1
BIVM-ERCC5	BIVM-ERCC5	BIVM-ERCC5	chr13:102784280-102876001	hiPSCs	hiPS-BxcmP	NOTEST	0	0.00029605	inf	0	1	1
BOLL	BOLL	BOLL	chr2:197726878-197786312	hiPSCs	hiPS-BxcmP	NOTEST	0	0.162593	inf	0	1	1
BPIFB1	BPIFB1	BPIFB1	chr20:33283134-33309878	hiPSCs	hiPS-BxcmP	NOTEST	0	0.0915025	inf	0	1	1
BPIFB4	BPIFB4	BPIFB4	chr20:33081511-33111751	hiPSCs	hiPS-BxcmP	NOTEST	0	0.140456	inf	0	1	1
BRD2-3	BRD2-3	BRD2	chr6_GL000252v2_alt:4190196-4225039	hiPSCs	hiPS-BxcmP	NOTEST	0	0.0887273	inf	0	1	1
BRD7P3	BRD7P3	BRD7P3	chr6:118460771-118710075	hiPSCs	hiPS-BxcmP	NOTEST	0	0.18227	inf	0	1	1
BRE-AS1	BRE-AS1	BRE-AS1	chr2:27781363-28338901	hiPSCs	hiPS-BxcmP	NOTEST	0	0.191884	inf	0	1	1
BRINP3	BRINP3	BRINP3	chr1:190097661-190493858	hiPSCs	hiPS-BxcmP	NOTEST	0	0.868076	inf	0	1	1
BRWD1-IT2	BRWD1-IT2	BRWD1-IT2	chr21:39313934-39314962	hiPSCs	hiPS-BxcmP	NOTEST	0	0.173865	inf	0	1	1
C10orf105	C10orf105	C10orf105	chr10:71396933-71815947	hiPSCs	hiPS-BxcmP	NOTEST	0	0.541556	inf	0	1	1
C10orf11	C10orf11	C10orf11	chr10:75431458-76557375	hiPSCs	hiPS-BxcmP	NOTEST	0	0.418931	inf	0	1	1
C11orf91	C11orf91	C11orf91	chr11:33698107-33700740	hiPSCs	hiPS-BxcmP	NOTEST	0	0.621661	inf	0	1	1
C13orf45	C13orf45	C13orf45	chr13:75871037-75883812	hiPSCs	hiPS-BxcmP	NOTEST	0	0.147308	inf	0	1	1
C14orf23	C14orf23	C14orf23	chr14:28772703-28794794	hiPSCs	hiPS-BxcmP	NOTEST	0	0.140178	inf	0	1	1
C14orf39	C14orf39	C14orf39	chr14:60435955-60486046	hiPSCs	hiPS-BxcmP	NOTEST	0	0.0537585	inf	0	1	1
C15orf26	C15orf26	C15orf26	chr15:81127589-81149175	hiPSCs	hiPS-BxcmP	NOTEST	0	0.101965	inf	0	1	1
C15orf56	C15orf56	C15orf56	chr15:40161008-40277487	hiPSCs	hiPS-BxcmP	NOTEST	0	0.0719511	inf	0	1	1
C16orf45-2	C16orf45-2	C16orf45	chr16_KI270853v1_alt:1092444-1246252	hiPSCs	hiPS-BxcmP	NOTEST	0	0.600217	inf	0	1	1
C16orf89	C16orf89	C16orf89	chr16:5024843-5066145	hiPSCs	hiPS-BxcmP	NOTEST	0	1.25006	inf	0	1	1
C16orf90	C16orf90	C16orf90	chr16:3493483-3495758	hiPSCs	hiPS-BxcmP	NOTEST	0	0.141296	inf	0	1	1
C16orf92	C16orf92	C16orf92	chr16:30023333-30053012	hiPSCs	hiPS-BxcmP	NOTEST	0	0.545144	inf	0	1	1
C17orf102	C17orf102	C17orf102	chr17:34574122-34579369	hiPSCs	hiPS-BxcmP	NOTEST	0	0.0360474	inf	0	1	1
C17orf50	C17orf50	C17orf50	chr17:35760870-35765079	hiPSCs	hiPS-BxcmP	NOTEST	0	0.519588	inf	0	1	1
C17orf64	C17orf64	C17orf64	chr17:60421207-60431426	hiPSCs	hiPS-BxcmP	NOTEST	0	0.216162	inf	0	1	1
C17orf72	C17orf72	C17orf72	chr17:63996070-64020634	hiPSCs	hiPS-BxcmP	NOTEST	0	0.212359	inf	0	1	1
C17orf74	C17orf74	C17orf74	chr17:7425615-7427568	hiPSCs	hiPS-BxcmP	NOTEST	0	0.120701	inf	0	1	1
C19orf38	C19orf38	C19orf38	chr19:10836650-10869790	hiPSCs	hiPS-BxcmP	NOTEST	0	0.320486	inf	0	1	1
C19orf80	C19orf80	C19orf80	chr19:11199292-11262492	hiPSCs	hiPS-BxcmP	NOTEST	0	0.435144	inf	0	1	1
C1QTNF3-AMACR	C1QTNF3-AMACR	C1QTNF3-AMACR	chr5:33986985-34124528	hiPSCs	hiPS-BxcmP	NOTEST	0	0.000228726	inf	0	1	1
C1orf101	C1orf101	C1orf101	chr1:244461347-244640362	hiPSCs	hiPS-BxcmP	NOTEST	0	0.0498295	inf	0	1	1
C1orf127	C1orf127	C1orf127	chr1:10946472-10982037	hiPSCs	hiPS-BxcmP	NOTEST	0	0.223936	inf	0	1	1
C1orf168	C1orf168	C1orf168	chr1:56718803-56819696	hiPSCs	hiPS-BxcmP	NOTEST	0	0.0960641	inf	0	1	1
C1orf173	C1orf173	C1orf173	chr1:74568110-74674329	hiPSCs	hiPS-BxcmP	NOTEST	0	0.0862071	inf	0	1	1
C1orf194	C1orf194	C1orf194	chr1:109105950-109113862	hiPSCs	hiPS-BxcmP	NOTEST	0	0.563076	inf	0	1	1
C1orf204	C1orf204	C1orf204	chr1:159826649-159862657	hiPSCs	hiPS-BxcmP	NOTEST	0	0.180053	inf	0	1	1
C20orf203	C20orf203	C20orf203	chr20:32631624-32673941	hiPSCs	hiPS-BxcmP	NOTEST	0	0.535973	inf	0	1	1
C20orf57	C20orf57	C20orf57	chr20:31847643-31870676	hiPSCs	hiPS-BxcmP	NOTEST	0	0.498899	inf	0	1	1
C21orf90	C21orf90	C21orf90	chr21:44497891-44711580	hiPSCs	hiPS-BxcmP	NOTEST	0	0.187638	inf	0	1	1
C22orf24	C22orf24	C22orf24	chr22:31933520-31957603	hiPSCs	hiPS-BxcmP	NOTEST	0	0.135619	inf	0	1	1
C2orf78	C2orf78	C2orf78	chr2:73784188-73817147	hiPSCs	hiPS-BxcmP	NOTEST	0	0.0985778	inf	0	1	1
C3orf83	C3orf83	C3orf83	chr3:12539767-12664201	hiPSCs	hiPS-BxcmP	NOTEST	0	0.545478	inf	0	1	1
C4orf26	C4orf26	C4orf26	chr4:75556047-75565893	hiPSCs	hiPS-BxcmP	NOTEST	0	0.0827732	inf	0	1	1
C4orf47	C4orf47	C4orf47	chr4:185426027-185471759	hiPSCs	hiPS-BxcmP	OK	0	5.22683	inf	#NAME?	0.00385	0.409252
C5orf56	C5orf56	C5orf56	chr5:132410772-132476044	hiPSCs	hiPS-BxcmP	NOTEST	0	0.243905	inf	0	1	1
C6orf118	C6orf118	C6orf118	chr6:165264598-165309622	hiPSCs	hiPS-BxcmP	OK	0	1.89636	inf	#NAME?	0.00035	0.13125
C6orf165	C6orf165	C6orf165	chr6:87407971-87464473	hiPSCs	hiPS-BxcmP	NOTEST	0	0.137523	inf	0	1	1
C7orf61	C7orf61	C7orf61	chr7:100456614-100464271	hiPSCs	hiPS-BxcmP	OK	0	1.61469	inf	#NAME?	0.0395	0.997253
C7orf65	C7orf65	C7orf65	chr7:47655243-47661648	hiPSCs	hiPS-BxcmP	NOTEST	0	0.152301	inf	0	1	1
C8orf46	C8orf46	C8orf46	chr8:66493255-66518524	hiPSCs	hiPS-BxcmP	NOTEST	0	0.25209	inf	0	1	1
C9orf139	C9orf139	C9orf139	chr9:137007233-137036782	hiPSCs	hiPS-BxcmP	NOTEST	0	0.075777	inf	0	1	1
C9orf96	C9orf96	C9orf96	chr9:133361448-133459403	hiPSCs	hiPS-BxcmP	NOTEST	0	0.106922	inf	0	1	1
CABP2	CABP2	CABP2	chr11:67518946-67523614	hiPSCs	hiPS-BxcmP	NOTEST	0	0.574074	inf	0	1	1
CACNA1F	CACNA1F	CACNA1F	chrX:49205062-49233371	hiPSCs	hiPS-BxcmP	NOTEST	0	0.606718	inf	0	1	1
CACNA2D4	CACNA2D4	CACNA2D4	chr12:1791956-1918704	hiPSCs	hiPS-BxcmP	NOTEST	0	0.0807657	inf	0	1	1
CACNG2	CACNG2	CACNG2	chr22:36560868-36702645	hiPSCs	hiPS-BxcmP	NOTEST	0	0.0316086	inf	0	1	1
CACNG3	CACNG3	CACNG3	chr16:24255552-24362416	hiPSCs	hiPS-BxcmP	NOTEST	0	0.433427	inf	0	1	1
CALML6	CALML6	CALML6	chr1:1914826-1917294	hiPSCs	hiPS-BxcmP	NOTEST	0	0.332909	inf	0	1	1
CAMK1G	CAMK1G	CAMK1G	chr1:209583699-209613939	hiPSCs	hiPS-BxcmP	NOTEST	0	1.09545	inf	0	1	1
CAMK2A	CAMK2A	CAMK2A	chr5:150219490-150289840	hiPSCs	hiPS-BxcmP	NOTEST	0	0.204546	inf	0	1	1
CASC1	CASC1	CASC1	chr12:25052100-25195162	hiPSCs	hiPS-BxcmP	NOTEST	0	0.0679305	inf	0	1	1
CASC14	CASC14	CASC14	chr6:21666443-22194400	hiPSCs	hiPS-BxcmP	NOTEST	0	0.0660698	inf	0	1	1
CASC2	CASC2	CASC2	chr10:118046820-118210153	hiPSCs	hiPS-BxcmP	NOTEST	0	0.184843	inf	0	1	1
CATSPER2P1	CATSPER2P1	CATSPER2P1	chr15:43735933-43746298	hiPSCs	hiPS-BxcmP	NOTEST	0	0.483047	inf	0	1	1
CBR3-AS1	CBR3-AS1	CBR3-AS1	chr21:36131766-36156308	hiPSCs	hiPS-BxcmP	NOTEST	0	0.216257	inf	0	1	1
CBX3P2	CBX3P2	CBX3P2	chr18:2652169-2655395	hiPSCs	hiPS-BxcmP	NOTEST	0	0.229317	inf	0	1	1
CC2D2B	CC2D2B	CC2D2B	chr10:95711778-96090235	hiPSCs	hiPS-BxcmP	NOTEST	0	0.254386	inf	0	1	1
CCDC108	CCDC108	CCDC108	chr2:219002214-219041551	hiPSCs	hiPS-BxcmP	NOTEST	0	0.347859	inf	0	1	1
CCDC110	CCDC110	CCDC110	chr4:185426027-185471759	hiPSCs	hiPS-BxcmP	NOTEST	0	0.15974	inf	0	1	1
CCDC116	CCDC116	CCDC116	chr22:21628088-21644728	hiPSCs	hiPS-BxcmP	NOTEST	0	0.151999	inf	0	1	1
CCDC135	CCDC135	CCDC135	chr16:57694800-57731455	hiPSCs	hiPS-BxcmP	NOTEST	0	0.164344	inf	0	1	1
CCDC147-AS1	CCDC147-AS1	CCDC147-AS1	chr10:104351300-104353575	hiPSCs	hiPS-BxcmP	OK	0	2.42964	inf	#NAME?	0.03245	0.997253
CCDC154	CCDC154	CCDC154	chr16:1434387-1444489	hiPSCs	hiPS-BxcmP	NOTEST	0	0.208837	inf	0	1	1
CCDC155	CCDC155	CCDC155	chr19:49388217-49417999	hiPSCs	hiPS-BxcmP	NOTEST	0	0.0656001	inf	0	1	1
CCDC173	CCDC173	CCDC173	chr2:169645424-169694421	hiPSCs	hiPS-BxcmP	NOTEST	0	0.352056	inf	0	1	1
CCDC177	CCDC177	CCDC177	chr14:69569813-69574883	hiPSCs	hiPS-BxcmP	NOTEST	0	0.171885	inf	0	1	1
CCDC180	CCDC180	CCDC180	chr9:97238425-97377295	hiPSCs	hiPS-BxcmP	NOTEST	0	0.845005	inf	0	1	1
CCDC30	CCDC30	CCDC30	chr1:42534888-42654664	hiPSCs	hiPS-BxcmP	NOTEST	0	0.0948638	inf	0	1	1
CCDC33	CCDC33	CCDC33	chr15:74217221-74336578	hiPSCs	hiPS-BxcmP	NOTEST	0	0.553065	inf	0	1	1
CCDC42B	CCDC42B	CCDC42B	chr12:113149737-113185479	hiPSCs	hiPS-BxcmP	NOTEST	0	0.362611	inf	0	1	1
CCER2	CCER2	CCER2	chr19:38908979-38912158	hiPSCs	hiPS-BxcmP	OK	0	14.0789	inf	#NAME?	5e-05	0.028125
CCL25	CCL25	CCL25	chr19:8052761-8062663	hiPSCs	hiPS-BxcmP	NOTEST	0	0.902515	inf	0	1	1
CCL27	CCL27	CCL27	chr9:34652184-34662692	hiPSCs	hiPS-BxcmP	NOTEST	0	1.38742	inf	0	1	1
CCNB3	CCNB3	CCNB3	chrX:50284539-50351914	hiPSCs	hiPS-BxcmP	NOTEST	0	0.426567	inf	0	1	1
CCNYL2	CCNYL2	CCNYL2	chr10:42408173-42472240	hiPSCs	hiPS-BxcmP	NOTEST	0	0.221083	inf	0	1	1
CCR10	CCR10	CCR10	chr17:42679401-42699993	hiPSCs	hiPS-BxcmP	OK	0	2.72058	inf	#NAME?	0.2131	0.997253
CCR4	CCR4	CCR4	chr3:32951573-32954911	hiPSCs	hiPS-BxcmP	NOTEST	0	0.0960595	inf	0	1	1
CCR9	CCR9	CCR9	chr3:45823315-45915724	hiPSCs	hiPS-BxcmP	NOTEST	0	0.0595435	inf	0	1	1
CD160	CD160	CD160	chr1:145719445-145739288	hiPSCs	hiPS-BxcmP	NOTEST	0	0.148439	inf	0	1	1
CD209	CD209	CD209	chr19:7739992-7747611	hiPSCs	hiPS-BxcmP	NOTEST	0	0.037553	inf	0	1	1
CD27	CD27	CD27	chr12:6439000-6451718	hiPSCs	hiPS-BxcmP	NOTEST	0	0.379063	inf	0	1	1
CD28	CD28	CD28	chr2:203706474-203738912	hiPSCs	hiPS-BxcmP	NOTEST	0	0.0631202	inf	0	1	1
CD300C	CD300C	CD300C	chr17:74541064-74546171	hiPSCs	hiPS-BxcmP	NOTEST	0	0.70713	inf	0	1	1
CD300LB	CD300LB	CD300LB	chr17:74520754-74531474	hiPSCs	hiPS-BxcmP	NOTEST	0	0.132204	inf	0	1	1
CD79A	CD79A	CD79A	chr19:41877119-41881372	hiPSCs	hiPS-BxcmP	NOTEST	0	0.857729	inf	0	1	1
CD81-AS1	CD81-AS1	CD81-AS1	chr11:2328748-2397419	hiPSCs	hiPS-BxcmP	NOTEST	0	1.31718	inf	0	1	1
CD8B	CD8B	CD8B	chr2:86815336-86895042	hiPSCs	hiPS-BxcmP	NOTEST	0	0.914161	inf	0	1	1
CDC26	CDC26	CDC26	chr9:113267007-113275589	hiPSCs	hiPS-BxcmP	NOTEST	0	0.652716	inf	0	1	1
CDCP2	CDCP2	CDCP2	chr1:54138994-54153006	hiPSCs	hiPS-BxcmP	NOTEST	0	0.316282	inf	0	1	1
CDH19	CDH19	CDH19	chr18:66501082-66604138	hiPSCs	hiPS-BxcmP	NOTEST	0	0.160373	inf	0	1	1
CDHR2	CDHR2	CDHR2	chr5:176542510-176595768	hiPSCs	hiPS-BxcmP	NOTEST	0	0.0357538	inf	0	1	1
CDHR4	CDHR4	CDHR4	chr3:49790731-49799821	hiPSCs	hiPS-BxcmP	NOTEST	0	0.0606941	inf	0	1	1
CDHR5-2	CDHR5-2	CDHR5	chr11_KI270832v1_alt:146463-154966	hiPSCs	hiPS-BxcmP	NOTEST	0	0.0837693	inf	0	1	1
CDIPT-AS1	CDIPT-AS1	CDIPT-AS1	chr16:29863682-29868053	hiPSCs	hiPS-BxcmP	NOTEST	0	1.04511	inf	0	1	1
CDK15	CDK15	CDK15	chr2:201790453-201895550	hiPSCs	hiPS-BxcmP	NOTEST	0	0.0404587	inf	0	1	1
CDRT1	CDRT1	CDRT1	chr17:15565481-15619704	hiPSCs	hiPS-BxcmP	NOTEST	0	0.136909	inf	0	1	1
CEACAM22P	CEACAM22P	CEACAM22P	chr19:44537057-44556917	hiPSCs	hiPS-BxcmP	NOTEST	0	0.976776	inf	0	1	1
CETP	CETP	CETP	chr16:56961922-56983844	hiPSCs	hiPS-BxcmP	NOTEST	0	0.223698	inf	0	1	1
CFC1	CFC1	CFC1	chr2:130592164-130599575	hiPSCs	hiPS-BxcmP	OK	0	3.04145	inf	#NAME?	0.0004	0.131707
CGA	CGA	CGA	chr6:87085497-87095147	hiPSCs	hiPS-BxcmP	OK	0	24.8648	inf	#NAME?	5e-05	0.028125
CGB	CGB	CGB	chr19:49022868-49024375	hiPSCs	hiPS-BxcmP	OK	0	5.05635	inf	#NAME?	0.00135	0.233333
CGB1	CGB1	CGB1	chr19:49035568-49036934	hiPSCs	hiPS-BxcmP	NOTEST	0	0.436551	inf	0	1	1
CGB2	CGB2	CGB2	chr19:49031872-49033238	hiPSCs	hiPS-BxcmP	NOTEST	0	0.44589	inf	0	1	1
CGB8	CGB8	CGB8	chr19:49047637-49049111	hiPSCs	hiPS-BxcmP	OK	0	1.48706	inf	#NAME?	0.05025	0.997253
CHIT1	CHIT1	CHIT1	chr1:203216078-203229732	hiPSCs	hiPS-BxcmP	NOTEST	0	0.140584	inf	0	1	1
CHKB-AS1	CHKB-AS1	CHKB-AS1	chr22:50583025-50583927	hiPSCs	hiPS-BxcmP	NOTEST	0	0.717099	inf	0	1	1
CHKB-CPT1B	CHKB-CPT1B	CHKB-CPT1B	chr22:50568860-50582999	hiPSCs	hiPS-BxcmP	NOTEST	0	0.288705	inf	0	1	1
CHRFAM7A	CHRFAM7A	CHRFAM7A	chr15:30360565-30393661	hiPSCs	hiPS-BxcmP	NOTEST	0	0.0530819	inf	0	1	1
CHRM1	CHRM1	CHRM1	chr11:62908678-62921540	hiPSCs	hiPS-BxcmP	NOTEST	0	0.105008	inf	0	1	1
CHRNA2	CHRNA2	CHRNA2	chr8:27459760-27479296	hiPSCs	hiPS-BxcmP	NOTEST	0	0.0927331	inf	0	1	1
CHRNA7-2	CHRNA7-2	CHRNA7	chr15_KI270905v1_alt:4315602-4455518	hiPSCs	hiPS-BxcmP	NOTEST	0	0.139543	inf	0	1	1
CHRND	CHRND	CHRND	chr2:232526159-232536665	hiPSCs	hiPS-BxcmP	NOTEST	0	0.0562393	inf	0	1	1
CHRNG	CHRNG	CHRNG	chr2:232539726-232546328	hiPSCs	hiPS-BxcmP	NOTEST	0	0.0697564	inf	0	1	1
CIDEA	CIDEA	CIDEA	chr18:12254318-12277595	hiPSCs	hiPS-BxcmP	NOTEST	0	0.104538	inf	0	1	1
CLCN1	CLCN1	CLCN1	chr7:143316125-143352004	hiPSCs	hiPS-BxcmP	NOTEST	0	0.40085	inf	0	1	1
CLCNKA	CLCNKA	CLCNKA	chr1:16021990-16034050	hiPSCs	hiPS-BxcmP	NOTEST	0	0.501084	inf	0	1	1
CLDND2	CLDND2	CLDND2	chr19:51367097-51369003	hiPSCs	hiPS-BxcmP	OK	0	1.69001	inf	#NAME?	0.05855	0.997253
CLEC18A	CLEC18A	CLEC18A	chr16:69950704-69964347	hiPSCs	hiPS-BxcmP	NOTEST	0	1.14443	inf	0	1	1
CLEC18C	CLEC18C	CLEC18C	chr16:70174024-70187147	hiPSCs	hiPS-BxcmP	OK	0	1.80698	inf	#NAME?	0.0003	0.126562
CLEC19A	CLEC19A	CLEC19A	chr16:19285782-19310947	hiPSCs	hiPS-BxcmP	NOTEST	0	1.02352	inf	0	1	1
CLEC1A	CLEC1A	CLEC1A	chr12:10070412-10099014	hiPSCs	hiPS-BxcmP	NOTEST	0	0.17941	inf	0	1	1
CLEC3A	CLEC3A	CLEC3A	chr16:78022545-78032106	hiPSCs	hiPS-BxcmP	NOTEST	0	0.46	inf	0	1	1
CLRN1	CLRN1	CLRN1	chr3:150926162-151079830	hiPSCs	hiPS-BxcmP	NOTEST	0	0.0640249	inf	0	1	1
CLYBL-AS2	CLYBL-AS2	CLYBL-AS2	chr13:99606663-99957147	hiPSCs	hiPS-BxcmP	NOTEST	0	0.633054	inf	0	1	1
CMTM5	CMTM5	CMTM5	chr14:23376807-23379772	hiPSCs	hiPS-BxcmP	OK	0	3.32724	inf	#NAME?	0.0021	0.277941
CNPY1	CNPY1	CNPY1	chr7:155501257-155533844	hiPSCs	hiPS-BxcmP	NOTEST	0	0.544821	inf	0	1	1
CNTN3	CNTN3	CNTN3	chr3:74262567-74614436	hiPSCs	hiPS-BxcmP	NOTEST	0	0.220402	inf	0	1	1
CNTNAP4	CNTNAP4	CNTNAP4	chr16:76277277-76559238	hiPSCs	hiPS-BxcmP	NOTEST	0	0.199014	inf	0	1	1
COL24A1	COL24A1	COL24A1	chr1:85729232-86156438	hiPSCs	hiPS-BxcmP	NOTEST	0	0.108039	inf	0	1	1
COL4A2-AS2	COL4A2-AS2	COL4A2-AS2	chr13:110307283-110513027	hiPSCs	hiPS-BxcmP	NOTEST	0	0.137453	inf	0	1	1
COLCA1	COLCA1	COLCA1	chr11:111293388-111308735	hiPSCs	hiPS-BxcmP	NOTEST	0	0.180108	inf	0	1	1
COPZ2	COPZ2	COPZ2	chr17:48026166-48037790	hiPSCs	hiPS-BxcmP	NOTEST	0	0.411912	inf	0	1	1
COX4I2	COX4I2	COX4I2	chr20:31637881-31645032	hiPSCs	hiPS-BxcmP	OK	0	3.34562	inf	#NAME?	0.01405	0.774184
COX6A2	COX6A2	COX6A2	chr16:31427730-31428428	hiPSCs	hiPS-BxcmP	NOTEST	0	0.715735	inf	0	1	1
CPA1	CPA1	CPA1	chr7:130380448-130388108	hiPSCs	hiPS-BxcmP	NOTEST	0	0.114658	inf	0	1	1
CPB2-AS1	CPB2-AS1	CPB2-AS1	chr13:46052847-46121116	hiPSCs	hiPS-BxcmP	NOTEST	0	0.273075	inf	0	1	1
CREB3L3	CREB3L3	CREB3L3	chr19:4153600-4173054	hiPSCs	hiPS-BxcmP	NOTEST	0	0.478018	inf	0	1	1
CRYBA1	CRYBA1	CRYBA1	chr17:29246856-29254494	hiPSCs	hiPS-BxcmP	NOTEST	0	0.492257	inf	0	1	1
CSAG1	CSAG1	CSAG1	chrX:152727483-152733735	hiPSCs	hiPS-BxcmP	OK	0	2.48862	inf	#NAME?	0.02955	0.993238
CSAG3	CSAG3	CSAG3	chrX:152759217-152760222	hiPSCs	hiPS-BxcmP	NOTEST	0	1.02506	inf	0	1	1
CSNK1A1L	CSNK1A1L	CSNK1A1L	chr13:37103259-37105664	hiPSCs	hiPS-BxcmP	NOTEST	0	0.0626951	inf	0	1	1
CSNK1A1P1	CSNK1A1P1	CSNK1A1P1	chr15:36579610-36818506	hiPSCs	hiPS-BxcmP	NOTEST	0	0.46928	inf	0	1	1
CSTF3-AS1	CSTF3-AS1	CSTF3-AS1	chr11:33161656-33191598	hiPSCs	hiPS-BxcmP	NOTEST	0	0.0745723	inf	0	1	1
CT62	CT62	CT62	chr15:71110243-71115590	hiPSCs	hiPS-BxcmP	NOTEST	0	0.256429	inf	0	1	1
CTAG2	CTAG2	CTAG2	chrX:154651971-154653579	hiPSCs	hiPS-BxcmP	NOTEST	0	0.263409	inf	0	1	1
CTB-178M22.2	CTB-178M22.2	CTB-178M22.2	chr5:166979077-168264157	hiPSCs	hiPS-BxcmP	OK	0	2.53245	inf	#NAME?	0.2343	0.997253
CTSLP2	CTSLP2	CTSLP2	chr10:47467992-47991850	hiPSCs	hiPS-BxcmP	NOTEST	0	0.158181	inf	0	1	1
CWC25	CWC25	CWC25	chr17:38800433-38825350	hiPSCs	hiPS-BxcmP	NOTEST	0	0.047336	inf	0	1	1
CWC25-2	CWC25-2	CWC25	chr17_KI270857v1_alt:2835752-2860669	hiPSCs	hiPS-BxcmP	NOTEST	0	0.0473357	inf	0	1	1
CXCL10	CXCL10	CXCL10	chr4:76011179-76112802	hiPSCs	hiPS-BxcmP	NOTEST	0	0.279956	inf	0	1	1
CXorf67	CXorf67	CXorf67	chrX:51406720-51408838	hiPSCs	hiPS-BxcmP	NOTEST	0	0.57868	inf	0	1	1
CYP1B1-AS1	CYP1B1-AS1	CYP1B1-AS1	chr2:38131104-38181855	hiPSCs	hiPS-BxcmP	NOTEST	0	0.448396	inf	0	1	1
CYP2A13	CYP2A13	CYP2A13	chr19:41088450-41096195	hiPSCs	hiPS-BxcmP	NOTEST	0	0.358004	inf	0	1	1
CYP2A6	CYP2A6	CYP2A6	chr19:40843537-40850447	hiPSCs	hiPS-BxcmP	NOTEST	0	0.178528	inf	0	1	1
CYP2B7P	CYP2B7P	CYP2B7P	chr19:40924264-40950660	hiPSCs	hiPS-BxcmP	NOTEST	0	0.203144	inf	0	1	1
CYP2C18	CYP2C18	CYP2C18	chr10:94683493-94736190	hiPSCs	hiPS-BxcmP	NOTEST	0	0.063783	inf	0	1	1
CYP2D7P-3	CYP2D7P-3	CYP2D7P	chr22_KI270928v1_alt:62552-66914	hiPSCs	hiPS-BxcmP	NOTEST	0	0.378052	inf	0	1	1
CYP2F1	CYP2F1	CYP2F1	chr19:41114447-41128376	hiPSCs	hiPS-BxcmP	NOTEST	0	0.300799	inf	0	1	1
CYP2W1	CYP2W1	CYP2W1	chr7:980463-989640	hiPSCs	hiPS-BxcmP	NOTEST	0	1.31541	inf	0	1	1
CYP4F2	CYP4F2	CYP4F2	chr19:15878023-15898074	hiPSCs	hiPS-BxcmP	NOTEST	0	0.128066	inf	0	1	1
CYP4F30P	CYP4F30P	CYP4F30P	chr2:130680049-130685863	hiPSCs	hiPS-BxcmP	NOTEST	0	0.0675575	inf	0	1	1
CYP4F35P	CYP4F35P	CYP4F35P	chr18:14337422-14342524	hiPSCs	hiPS-BxcmP	NOTEST	0	0.154332	inf	0	1	1
CYTIP	CYTIP	CYTIP	chr2:157414618-157444092	hiPSCs	hiPS-BxcmP	NOTEST	0	0.137874	inf	0	1	1
DAND5	DAND5	DAND5	chr19:12969617-12974753	hiPSCs	hiPS-BxcmP	NOTEST	0	0.364774	inf	0	1	1
DAPP1	DAPP1	DAPP1	chr4:99636528-99870190	hiPSCs	hiPS-BxcmP	NOTEST	0	0.100513	inf	0	1	1
DARC	DARC	DARC	chr1:159204012-159206500	hiPSCs	hiPS-BxcmP	NOTEST	0	0.412426	inf	0	1	1
DAXX-2	DAXX-2	DAXX	chr6_GL000251v2_alt:4730042-4734505	hiPSCs	hiPS-BxcmP	NOTEST	0	0.0640867	inf	0	1	1
DBH	DBH	DBH	chr9:133636362-133659344	hiPSCs	hiPS-BxcmP	NOTEST	0	0.538228	inf	0	1	1
DBIL5P2	DBIL5P2	DBIL5P2	chr2:63117850-63119542	hiPSCs	hiPS-BxcmP	NOTEST	0	0.0937257	inf	0	1	1
DBX1	DBX1	DBX1	chr11:20156213-20160324	hiPSCs	hiPS-BxcmP	NOTEST	0	0.172974	inf	0	1	1
DCDC5	DCDC5	DCDC5	chr11:30863602-30992686	hiPSCs	hiPS-BxcmP	NOTEST	0	0.149768	inf	0	1	1
DCST2	DCST2	DCST2	chr1:155002626-155033781	hiPSCs	hiPS-BxcmP	NOTEST	0	0.257191	inf	0	1	1
DDX11L5	DDX11L5	DDX11L5	chr9:11986-29739	hiPSCs	hiPS-BxcmP	NOTEST	0	0.192393	inf	0	1	1
DGAT2L6	DGAT2L6	DGAT2L6	chrX:70177485-70205703	hiPSCs	hiPS-BxcmP	NOTEST	0	0.185392	inf	0	1	1
DHDH	DHDH	DHDH	chr19:48933681-48944969	hiPSCs	hiPS-BxcmP	OK	0	3.32791	inf	#NAME?	0.0214	0.89375
DHH	DHH	DHH	chr12:49089420-49094819	hiPSCs	hiPS-BxcmP	NOTEST	0	0.3206	inf	0	1	1
DIO1	DIO1	DIO1	chr1:53894187-53911086	hiPSCs	hiPS-BxcmP	NOTEST	0	0.191467	inf	0	1	1
DIO3OS	DIO3OS	DIO3OS	chr14:101552222-101555676	hiPSCs	hiPS-BxcmP	NOTEST	0	0.337275	inf	0	1	1
DKFZP434L187	DKFZP434L187	DKFZP434L187	chr15:30196035-30214540	hiPSCs	hiPS-BxcmP	NOTEST	0	0.0336824	inf	0	1	1
DKFZp434J0226	DKFZp434J0226	DKFZp434J0226	chr19:46210241-46214838	hiPSCs	hiPS-BxcmP	NOTEST	0	0.195174	inf	0	1	1
DKFZp686L13185	DKFZp686L13185	DKFZp686L13185	chr6:169426406-169452462	hiPSCs	hiPS-BxcmP	NOTEST	0	0.318708	inf	0	1	1
DKKL1	DKKL1	DKKL1	chr19:49335417-49388081	hiPSCs	hiPS-BxcmP	OK	0	5.28881	inf	#NAME?	0.0916	0.997253
DLEU2	DLEU2	DLEU2	chr13:49982551-50528643	hiPSCs	hiPS-BxcmP	NOTEST	0	0.107307	inf	0	1	1
DLG1-AS1	DLG1-AS1	DLG1-AS1	chr3:197042559-197303751	hiPSCs	hiPS-BxcmP	NOTEST	0	0.0930154	inf	0	1	1
DLGAP2-3	DLGAP2-3	DLGAP2	chr8_KI270900v1_alt:112162-317743	hiPSCs	hiPS-BxcmP	NOTEST	0	0.0273888	inf	0	1	1
DLX6	DLX6	DLX6	chr7:96968514-97014065	hiPSCs	hiPS-BxcmP	NOTEST	0	0.249484	inf	0	1	1
DMGDH	DMGDH	DMGDH	chr5:78997563-79069674	hiPSCs	hiPS-BxcmP	NOTEST	0	0.400266	inf	0	1	1
DNAH10	DNAH10	DNAH10	chr12:123762238-123935720	hiPSCs	hiPS-BxcmP	NOTEST	0	0.0402148	inf	0	1	1
DNAH7	DNAH7	DNAH7	chr2:195737702-196068812	hiPSCs	hiPS-BxcmP	NOTEST	0	0.0333582	inf	0	1	1
DNAJB13	DNAJB13	DNAJB13	chr11:73950318-73970668	hiPSCs	hiPS-BxcmP	NOTEST	0	0.344618	inf	0	1	1
DNAJC27-AS1	DNAJC27-AS1	DNAJC27-AS1	chr2:24972111-25039694	hiPSCs	hiPS-BxcmP	NOTEST	0	0.0305294	inf	0	1	1
DNTT	DNTT	DNTT	chr10:96304327-96338564	hiPSCs	hiPS-BxcmP	NOTEST	0	0.226659	inf	0	1	1
DPEP2	DPEP2	DPEP2	chr16:67987389-68000590	hiPSCs	hiPS-BxcmP	NOTEST	0	0.0737546	inf	0	1	1
DPRX	DPRX	DPRX	chr19:53632055-53637009	hiPSCs	hiPS-BxcmP	NOTEST	0	0.340467	inf	0	1	1
DPY19L1P1	DPY19L1P1	DPY19L1P1	chr7:32495488-32719168	hiPSCs	hiPS-BxcmP	NOTEST	0	0.245302	inf	0	1	1
DRC1	DRC1	DRC1	chr2:26401915-26456711	hiPSCs	hiPS-BxcmP	NOTEST	0	0.506026	inf	0	1	1
DSCR4	DSCR4	DSCR4	chr21:38054010-38121360	hiPSCs	hiPS-BxcmP	NOTEST	0	0.159489	inf	0	1	1
ECSCR	ECSCR	ECSCR	chr5:139448555-139449174	hiPSCs	hiPS-BxcmP	NOTEST	0	0.679765	inf	0	1	1
ECT2L	ECT2L	ECT2L	chr6:138796110-138988282	hiPSCs	hiPS-BxcmP	NOTEST	0	0.131984	inf	0	1	1
EFCAB1	EFCAB1	EFCAB1	chr8:48714914-48735311	hiPSCs	hiPS-BxcmP	NOTEST	0	1.1713	inf	0	1	1
EFCAB12	EFCAB12	EFCAB12	chr3:129401320-129428651	hiPSCs	hiPS-BxcmP	NOTEST	0	1.43207	inf	0	1	1
EFCAB9	EFCAB9	EFCAB9	chr5:172194171-172203454	hiPSCs	hiPS-BxcmP	NOTEST	0	0.298338	inf	0	1	1
EGFEM1P	EGFEM1P	EGFEM1P	chr3:168249521-168830599	hiPSCs	hiPS-BxcmP	NOTEST	0	0.262275	inf	0	1	1
EGFLAM-AS4	EGFLAM-AS4	EGFLAM-AS4	chr5:38258408-38465480	hiPSCs	hiPS-BxcmP	NOTEST	0	0.204177	inf	0	1	1
EIF1B-AS1	EIF1B-AS1	EIF1B-AS1	chr3:39808913-40312424	hiPSCs	hiPS-BxcmP	NOTEST	0	0.869885	inf	0	1	1
EIF4E1B	EIF4E1B	EIF4E1B	chr5:176630681-176646641	hiPSCs	hiPS-BxcmP	NOTEST	0	0.650391	inf	0	1	1
ELAVL4	ELAVL4	ELAVL4	chr1:50048013-50203770	hiPSCs	hiPS-BxcmP	NOTEST	0	1.2875	inf	0	1	1
EMR1	EMR1	EMR1	chr19:6887548-6940453	hiPSCs	hiPS-BxcmP	NOTEST	0	0.0500233	inf	0	1	1
EMX2OS	EMX2OS	EMX2OS	chr10:117484292-117549546	hiPSCs	hiPS-BxcmP	NOTEST	0	0.51852	inf	0	1	1
EN1	EN1	EN1	chr2:118842170-118848183	hiPSCs	hiPS-BxcmP	NOTEST	0	1.04605	inf	0	1	1
ENKUR	ENKUR	ENKUR	chr10:24981978-25062279	hiPSCs	hiPS-BxcmP	NOTEST	0	0.200985	inf	0	1	1
EPN2-AS1	EPN2-AS1	EPN2-AS1	chr17:19237376-19336715	hiPSCs	hiPS-BxcmP	NOTEST	0	0.143856	inf	0	1	1
EPN2-IT1	EPN2-IT1	EPN2-IT1	chr17:19237376-19336715	hiPSCs	hiPS-BxcmP	NOTEST	0	0.234991	inf	0	1	1
EPS8L3	EPS8L3	EPS8L3	chr1:109750079-109764022	hiPSCs	hiPS-BxcmP	NOTEST	0	0.151821	inf	0	1	1
EQTN	EQTN	EQTN	chr9:27284653-27297139	hiPSCs	hiPS-BxcmP	NOTEST	0	0.385963	inf	0	1	1
ERI3-IT1	ERI3-IT1	ERI3-IT1	chr1:44221069-44355643	hiPSCs	hiPS-BxcmP	NOTEST	0	0.659728	inf	0	1	1
ERN2	ERN2	ERN2	chr16:23678879-23713500	hiPSCs	hiPS-BxcmP	NOTEST	0	0.840201	inf	0	1	1
ERVFRD-1	ERVFRD-1	ERVFRD-1	chr6:11094032-11138738	hiPSCs	hiPS-BxcmP	NOTEST	0	0.088462	inf	0	1	1
ERVV-2	ERVV-2	ERVV-2	chr19:53044737-53051127	hiPSCs	hiPS-BxcmP	NOTEST	0	0.302654	inf	0	1	1
ESRRB	ESRRB	ESRRB	chr14:76323916-76501837	hiPSCs	hiPS-BxcmP	NOTEST	0	0.354672	inf	0	1	1
ESX1	ESX1	ESX1	chrX:104250037-104254918	hiPSCs	hiPS-BxcmP	OK	0	2.41777	inf	#NAME?	0.0014	0.233333
EVI2B	EVI2B	EVI2B	chr17:31045487-31377677	hiPSCs	hiPS-BxcmP	NOTEST	0	0.232314	inf	0	1	1
EVPLL	EVPLL	EVPLL	chr17:18377764-18389647	hiPSCs	hiPS-BxcmP	NOTEST	0	0.0775713	inf	0	1	1
EXD1	EXD1	EXD1	chr15:41182727-41230757	hiPSCs	hiPS-BxcmP	NOTEST	0	0.0491326	inf	0	1	1
EXTL3-AS1	EXTL3-AS1	EXTL3-AS1	chr8:28698402-28701464	hiPSCs	hiPS-BxcmP	NOTEST	0	0.255441	inf	0	1	1
F2RL3	F2RL3	F2RL3	chr19:16889014-16892019	hiPSCs	hiPS-BxcmP	NOTEST	0	0.108905	inf	0	1	1
FADS6	FADS6	FADS6	chr17:74876785-74893805	hiPSCs	hiPS-BxcmP	NOTEST	0	0.524681	inf	0	1	1
FAIM2	FAIM2	FAIM2	chr12:49866895-49903977	hiPSCs	hiPS-BxcmP	NOTEST	0	1.18624	inf	0	1	1
FAM131C	FAM131C	FAM131C	chr1:16057768-16073632	hiPSCs	hiPS-BxcmP	OK	0	2.04147	inf	#NAME?	0.0136	0.765
FAM133CP	FAM133CP	FAM133CP	chr10:58513015-58831435	hiPSCs	hiPS-BxcmP	NOTEST	0	0.0595174	inf	0	1	1
FAM135B	FAM135B	FAM135B	chr8:138130022-138499902	hiPSCs	hiPS-BxcmP	NOTEST	0	0.0825675	inf	0	1	1
FAM154A	FAM154A	FAM154A	chr9:18927659-19049354	hiPSCs	hiPS-BxcmP	NOTEST	0	0.0806408	inf	0	1	1
FAM156B	FAM156B	FAM156B	chrX:52891305-52908560	hiPSCs	hiPS-BxcmP	NOTEST	0	0.0911319	inf	0	1	1
FAM166B	FAM166B	FAM166B	chr9:35489837-35563899	hiPSCs	hiPS-BxcmP	NOTEST	0	0.50595	inf	0	1	1
FAM167B	FAM167B	FAM167B	chr1:32247216-32248860	hiPSCs	hiPS-BxcmP	OK	0	5.74898	inf	#NAME?	0.00135	0.233333
FAM180B	FAM180B	FAM180B	chr11:47586677-47589194	hiPSCs	hiPS-BxcmP	NOTEST	0	0.117247	inf	0	1	1
FAM182B	FAM182B	FAM182B	chr20:25763465-25801291	hiPSCs	hiPS-BxcmP	NOTEST	0	0.103273	inf	0	1	1
FAM183A	FAM183A	FAM183A	chr1:43145131-43156396	hiPSCs	hiPS-BxcmP	OK	0	5.42588	inf	#NAME?	0.01605	0.827004
FAM201B	FAM201B	FAM201B	chr2:132349261-132354283	hiPSCs	hiPS-BxcmP	NOTEST	0	0.0955835	inf	0	1	1
FAM209A	FAM209A	FAM209A	chr20:56468584-56526152	hiPSCs	hiPS-BxcmP	NOTEST	0	0.949716	inf	0	1	1
FAM209B	FAM209B	FAM209B	chr20:56527170-56536520	hiPSCs	hiPS-BxcmP	OK	0	5.39048	inf	#NAME?	0.0092	0.689439
FAM215A	FAM215A	FAM215A	chr17:43917207-43917987	hiPSCs	hiPS-BxcmP	NOTEST	0	0.255441	inf	0	1	1
FAM225A	FAM225A	FAM225A	chr9:113112895-113119846	hiPSCs	hiPS-BxcmP	NOTEST	0	0.0973004	inf	0	1	1
FAM26F	FAM26F	FAM26F	chr6:116461369-116463785	hiPSCs	hiPS-BxcmP	OK	0	1.81494	inf	#NAME?	0.0428	0.997253
FAM27B	FAM27B	FAM27B	chr9:67725482-67726743	hiPSCs	hiPS-BxcmP	NOTEST	0	0.597997	inf	0	1	1
FAM27E2	FAM27E2	FAM27E2	chr9:41647673-41649440	hiPSCs	hiPS-BxcmP	NOTEST	0	0.178175	inf	0	1	1
FAM47C	FAM47C	FAM47C	chrX:37008358-37011666	hiPSCs	hiPS-BxcmP	NOTEST	0	0.0441731	inf	0	1	1
FAM66A	FAM66A	FAM66A	chr8:12362018-12411001	hiPSCs	hiPS-BxcmP	NOTEST	0	0.257881	inf	0	1	1
FAM66B-2	FAM66B-2	FAM66B	chr8_KI270813v1_alt:7791-39636	hiPSCs	hiPS-BxcmP	NOTEST	0	1.21717	inf	0	1	1
FAM69C	FAM69C	FAM69C	chr18:74435727-74457835	hiPSCs	hiPS-BxcmP	NOTEST	0	1.31199	inf	0	1	1
FAM72C	FAM72C	FAM72C	chr1:143955363-143972006	hiPSCs	hiPS-BxcmP	NOTEST	0	0.452958	inf	0	1	1
FAM81B	FAM81B	FAM81B	chr5:95391343-95450441	hiPSCs	hiPS-BxcmP	NOTEST	0	0.917893	inf	0	1	1
FAM83A-AS1	FAM83A-AS1	FAM83A-AS1	chr8:123179046-123210079	hiPSCs	hiPS-BxcmP	NOTEST	0	0.297867	inf	0	1	1
FAM85A	FAM85A	FAM85A	chr8:12194291-12202609	hiPSCs	hiPS-BxcmP	NOTEST	0	0.648571	inf	0	1	1
FAM86FP	FAM86FP	FAM86FP	chr12:8230018-8242946	hiPSCs	hiPS-BxcmP	NOTEST	0	0.356887	inf	0	1	1
FAM90A1	FAM90A1	FAM90A1	chr12:8221259-8227618	hiPSCs	hiPS-BxcmP	NOTEST	0	0.335966	inf	0	1	1
FAM92B	FAM92B	FAM92B	chr16:85098357-85112508	hiPSCs	hiPS-BxcmP	NOTEST	0	0.137554	inf	0	1	1
FAR2P1	FAR2P1	FAR2P1	chr2:130025997-130051131	hiPSCs	hiPS-BxcmP	NOTEST	0	0.25275	inf	0	1	1
FATE1	FATE1	FATE1	chrX:151716035-151723194	hiPSCs	hiPS-BxcmP	OK	0	25.2057	inf	#NAME?	5e-05	0.028125
FBP2	FBP2	FBP2	chr9:94555068-94593832	hiPSCs	hiPS-BxcmP	NOTEST	0	0.122904	inf	0	1	1
FBXL22	FBXL22	FBXL22	chr15:63504510-63602428	hiPSCs	hiPS-BxcmP	NOTEST	0	0.185779	inf	0	1	1
FBXO15	FBXO15	FBXO15	chr18:74073251-74147926	hiPSCs	hiPS-BxcmP	NOTEST	0	0.681614	inf	0	1	1
FBXW10	FBXW10	FBXW10	chr17:18744012-18779349	hiPSCs	hiPS-BxcmP	NOTEST	0	0.0447932	inf	0	1	1
FBXW12	FBXW12	FBXW12	chr3:48372218-48394725	hiPSCs	hiPS-BxcmP	NOTEST	0	1.0611	inf	0	1	1
FCER1G	FCER1G	FCER1G	chr1:161215296-161219248	hiPSCs	hiPS-BxcmP	OK	0	1.59047	inf	#NAME?	0.07665	0.997253
FCGR2A	FCGR2A	FCGR2A	chr1:161505414-161519570	hiPSCs	hiPS-BxcmP	NOTEST	0	0.066254	inf	0	1	1
FCGR2C	FCGR2C	FCGR2C	chr1:161581338-161601220	hiPSCs	hiPS-BxcmP	NOTEST	0	0.0603685	inf	0	1	1
FCN3	FCN3	FCN3	chr1:27369109-27374824	hiPSCs	hiPS-BxcmP	NOTEST	0	0.541788	inf	0	1	1
FER1L5	FER1L5	FER1L5	chr2:96642764-96704887	hiPSCs	hiPS-BxcmP	NOTEST	0	0.0216947	inf	0	1	1
FEV	FEV	FEV	chr2:218981086-218985657	hiPSCs	hiPS-BxcmP	NOTEST	0	0.082957	inf	0	1	1
FGD2	FGD2	FGD2	chr6:37005646-37029069	hiPSCs	hiPS-BxcmP	NOTEST	0	0.145995	inf	0	1	1
FGF14	FGF14	FGF14	chr13:101452575-102401774	hiPSCs	hiPS-BxcmP	OK	0	2.02371	inf	#NAME?	0.12695	0.997253
FGF22	FGF22	FGF22	chr19:639884-643824	hiPSCs	hiPS-BxcmP	NOTEST	0	1.03234	inf	0	1	1
FGF23	FGF23	FGF23	chr12:4368226-4379728	hiPSCs	hiPS-BxcmP	NOTEST	0	0.97607	inf	0	1	1
FGL2	FGL2	FGL2	chr7:77122616-77295213	hiPSCs	hiPS-BxcmP	NOTEST	0	0.50423	inf	0	1	1
FGR	FGR	FGR	chr1:27612288-27635216	hiPSCs	hiPS-BxcmP	NOTEST	0	0.313262	inf	0	1	1
FKBP1A-SDCBP2	FKBP1A-SDCBP2	FKBP1A-SDCBP2	chr20:1309908-1393172	hiPSCs	hiPS-BxcmP	OK	0	1.97011	inf	#NAME?	0.08105	0.997253
FLJ12825	FLJ12825	FLJ12825	chr12:54058253-54122234	hiPSCs	hiPS-BxcmP	NOTEST	0	0.146339	inf	0	1	1
FLJ20444	FLJ20444	FLJ20444	chr9:62867873-62880626	hiPSCs	hiPS-BxcmP	NOTEST	0	0.824361	inf	0	1	1
FLJ25363	FLJ25363	FLJ25363	chr3:109409989-109495167	hiPSCs	hiPS-BxcmP	NOTEST	0	0.0510549	inf	0	1	1
FLJ27354	FLJ27354	FLJ27354	chr1:89624848-89632894	hiPSCs	hiPS-BxcmP	NOTEST	0	0.251165	inf	0	1	1
FLJ30375	FLJ30375	FLJ30375	chr3:147419827-147509908	hiPSCs	hiPS-BxcmP	NOTEST	0	0.0708174	inf	0	1	1
FLJ32756	FLJ32756	FLJ32756	chr22:46762616-47175699	hiPSCs	hiPS-BxcmP	NOTEST	0	0.583781	inf	0	1	1
FLJ36000	FLJ36000	FLJ36000	chr17:22406018-22413741	hiPSCs	hiPS-BxcmP	NOTEST	0	0.0761402	inf	0	1	1
FLJ36777	FLJ36777	FLJ36777	chr4:7097423-7103376	hiPSCs	hiPS-BxcmP	NOTEST	0	0.0714924	inf	0	1	1
FLJ38576	FLJ38576	FLJ38576	chr4:186189031-186213463	hiPSCs	hiPS-BxcmP	NOTEST	0	0.244646	inf	0	1	1
FLJ39080	FLJ39080	FLJ39080	chr8:74599865-74758352	hiPSCs	hiPS-BxcmP	NOTEST	0	0.144129	inf	0	1	1
FLJ39095	FLJ39095	FLJ39095	chr1:247104510-247109561	hiPSCs	hiPS-BxcmP	NOTEST	0	0.181837	inf	0	1	1
FLJ41309	FLJ41309	FLJ41309	chr5:82358743-82386524	hiPSCs	hiPS-BxcmP	NOTEST	0	0.578415	inf	0	1	1
FLJ41481	FLJ41481	FLJ41481	chr2:18987230-19026701	hiPSCs	hiPS-BxcmP	NOTEST	0	0.448888	inf	0	1	1
FLJ42351	FLJ42351	FLJ42351	chr2:112641829-112644180	hiPSCs	hiPS-BxcmP	OK	0	1.54261	inf	#NAME?	0.0912	0.997253
FLJ42969	FLJ42969	FLJ42969	chr8:101052053-101076251	hiPSCs	hiPS-BxcmP	NOTEST	0	0.0795831	inf	0	1	1
FLJ44790	FLJ44790	FLJ44790	chr20:62231959-62236299	hiPSCs	hiPS-BxcmP	NOTEST	0	0.0912727	inf	0	1	1
FLJ45964	FLJ45964	FLJ45964	chr2:239578300-239586094	hiPSCs	hiPS-BxcmP	NOTEST	0	0.156608	inf	0	1	1
FLJ46026	FLJ46026	FLJ46026	chr17:80968686-80971213	hiPSCs	hiPS-BxcmP	NOTEST	0	0.311412	inf	0	1	1
FOLH1B	FOLH1B	FOLH1B	chr11:89638563-89698722	hiPSCs	hiPS-BxcmP	NOTEST	0	0.15676	inf	0	1	1
FOLR2	FOLR2	FOLR2	chr11:72216774-72221950	hiPSCs	hiPS-BxcmP	NOTEST	0	0.30701	inf	0	1	1
FOXN4	FOXN4	FOXN4	chr12:109277977-109309220	hiPSCs	hiPS-BxcmP	NOTEST	0	0.174185	inf	0	1	1
FOXR1	FOXR1	FOXR1	chr11:118971706-118981287	hiPSCs	hiPS-BxcmP	NOTEST	0	0.219691	inf	0	1	1
FOXS1	FOXS1	FOXS1	chr20:31844299-31845617	hiPSCs	hiPS-BxcmP	NOTEST	0	0.632956	inf	0	1	1
FPR2	FPR2	FPR2	chr19:51760924-51770526	hiPSCs	hiPS-BxcmP	NOTEST	0	0.0812451	inf	0	1	1
FRMPD1	FRMPD1	FRMPD1	chr9:37651054-37746904	hiPSCs	hiPS-BxcmP	NOTEST	0	0.0289455	inf	0	1	1
FRMPD2	FRMPD2	FRMPD2	chr10:48156558-48274898	hiPSCs	hiPS-BxcmP	NOTEST	0	0.0282905	inf	0	1	1
FRRS1L	FRRS1L	FRRS1L	chr9:109137300-109167291	hiPSCs	hiPS-BxcmP	NOTEST	0	0.144009	inf	0	1	1
FTCDNL1	FTCDNL1	FTCDNL1	chr2:199760535-199851173	hiPSCs	hiPS-BxcmP	NOTEST	0	0.385453	inf	0	1	1
FUT5	FUT5	FUT5	chr19:5865825-5870540	hiPSCs	hiPS-BxcmP	NOTEST	0	0.311	inf	0	1	1
FUT7	FUT7	FUT7	chr9:137007233-137036782	hiPSCs	hiPS-BxcmP	NOTEST	0	0.0624342	inf	0	1	1
FXYD6-FXYD2	FXYD6-FXYD2	FXYD6-FXYD2	chr11:117820074-117877486	hiPSCs	hiPS-BxcmP	NOTEST	0	0.479048	inf	0	1	1
FYB	FYB	FYB	chr5:39105251-39274523	hiPSCs	hiPS-BxcmP	NOTEST	0	0.0606046	inf	0	1	1
GABRA1	GABRA1	GABRA1	chr5:161847190-161899959	hiPSCs	hiPS-BxcmP	OK	0	2.19707	inf	#NAME?	5e-05	0.028125
GABRG1	GABRG1	GABRG1	chr4:46035768-46124065	hiPSCs	hiPS-BxcmP	NOTEST	0	0.973654	inf	0	1	1
GABRG3	GABRG3	GABRG3	chr15:26971281-27533227	hiPSCs	hiPS-BxcmP	NOTEST	0	0.535542	inf	0	1	1
GALNT9-2	GALNT9-2	GALNT9	chr12:132238676-132329319	hiPSCs	hiPS-BxcmP	NOTEST	0	1.05941	inf	0	1	1
GALR3	GALR3	GALR3	chr22:37823381-37825495	hiPSCs	hiPS-BxcmP	NOTEST	0	0.447293	inf	0	1	1
GATA1	GATA1	GATA1	chrX:48786573-48794311	hiPSCs	hiPS-BxcmP	NOTEST	0	0.109899	inf	0	1	1
GBAP1	GBAP1	GBAP1	chr1:155195587-155227534	hiPSCs	hiPS-BxcmP	NOTEST	0	0.0756587	inf	0	1	1
GCM2	GCM2	GCM2	chr6:10873222-10881865	hiPSCs	hiPS-BxcmP	NOTEST	0	0.127763	inf	0	1	1
GDA	GDA	GDA	chr9:72114594-72254822	hiPSCs	hiPS-BxcmP	NOTEST	0	0.200895	inf	0	1	1
GDF5	GDF5	GDF5	chr20:35433350-35438247	hiPSCs	hiPS-BxcmP	NOTEST	0	0.0633422	inf	0	1	1
GDPD4	GDPD4	GDPD4	chr11:77216557-77301654	hiPSCs	hiPS-BxcmP	NOTEST	0	0.0591477	inf	0	1	1
GFRA4	GFRA4	GFRA4	chr20:3659291-3663399	hiPSCs	hiPS-BxcmP	NOTEST	0	0.106686	inf	0	1	1
GH1	GH1	GH1	chr17:63917199-63918838	hiPSCs	hiPS-BxcmP	NOTEST	0	1.07953	inf	0	1	1
GHRH	GHRH	GHRH	chr20:37251085-37256896	hiPSCs	hiPS-BxcmP	NOTEST	0	0.652943	inf	0	1	1
GIMAP4	GIMAP4	GIMAP4	chr7:150567369-150573955	hiPSCs	hiPS-BxcmP	NOTEST	0	0.0831447	inf	0	1	1
GIPR	GIPR	GIPR	chr19:45668243-45682459	hiPSCs	hiPS-BxcmP	NOTEST	0	0.304684	inf	0	1	1
GJA10	GJA10	GJA10	chr6:89894468-89896100	hiPSCs	hiPS-BxcmP	NOTEST	0	0.684593	inf	0	1	1
GLRA2	GLRA2	GLRA2	chrX:14529297-14731812	hiPSCs	hiPS-BxcmP	NOTEST	0	0.0502575	inf	0	1	1
GLYATL2	GLYATL2	GLYATL2	chr11:58834064-58844524	hiPSCs	hiPS-BxcmP	NOTEST	0	1.43564	inf	0	1	1
GMDS-AS1	GMDS-AS1	GMDS-AS1	chr6:2245752-2413591	hiPSCs	hiPS-BxcmP	NOTEST	0	0.202037	inf	0	1	1
GNG12-AS1	GNG12-AS1	GNG12-AS1	chr1:67701465-68232601	hiPSCs	hiPS-BxcmP	NOTEST	0	0.202977	inf	0	1	1
GNG13	GNG13	GNG13	chr16:788621-800733	hiPSCs	hiPS-BxcmP	OK	0	1.65877	inf	#NAME?	0.1513	0.997253
GNGT1	GNGT1	GNGT1	chr7:93906507-93911173	hiPSCs	hiPS-BxcmP	OK	0	2.1513	inf	#NAME?	0.0567	0.997253
GNN	GNN	GNN	chr12:103841427-103930211	hiPSCs	hiPS-BxcmP	NOTEST	0	0.0316605	inf	0	1	1
GOLGA8J	GOLGA8J	GOLGA8J	chr15:30082954-30096701	hiPSCs	hiPS-BxcmP	NOTEST	0	0.0272898	inf	0	1	1
GPA33	GPA33	GPA33	chr1:167052844-167090631	hiPSCs	hiPS-BxcmP	NOTEST	0	0.106248	inf	0	1	1
GPBAR1	GPBAR1	GPBAR1	chr2:218261014-218263859	hiPSCs	hiPS-BxcmP	OK	0	2.1307	inf	#NAME?	0.0108	0.732663
GPHA2	GPHA2	GPHA2	chr11:64924192-64935888	hiPSCs	hiPS-BxcmP	OK	0	1.90718	inf	#NAME?	0.22025	0.997253
GPR135	GPR135	GPR135	chr14:59458965-59576831	hiPSCs	hiPS-BxcmP	NOTEST	0	0.516464	inf	0	1	1
GPR142	GPR142	GPR142	chr17:74367392-74372965	hiPSCs	hiPS-BxcmP	NOTEST	0	0.829864	inf	0	1	1
GPR150	GPR150	GPR150	chr5:95620275-95621580	hiPSCs	hiPS-BxcmP	NOTEST	0	0.256307	inf	0	1	1
GPR152	GPR152	GPR152	chr11:67451300-67452729	hiPSCs	hiPS-BxcmP	NOTEST	0	0.114658	inf	0	1	1
GPR158-AS1	GPR158-AS1	GPR158-AS1	chr10:25113057-25602229	hiPSCs	hiPS-BxcmP	NOTEST	0	0.247562	inf	0	1	1
GPR182	GPR182	GPR182	chr12:56994570-56996685	hiPSCs	hiPS-BxcmP	NOTEST	0	0.307193	inf	0	1	1
GPR25	GPR25	GPR25	chr1:200872954-200874178	hiPSCs	hiPS-BxcmP	NOTEST	0	0.277653	inf	0	1	1
GPR37L1	GPR37L1	GPR37L1	chr1:202122900-202129506	hiPSCs	hiPS-BxcmP	NOTEST	0	0.305808	inf	0	1	1
GPR61	GPR61	GPR61	chr1:109539871-109545865	hiPSCs	hiPS-BxcmP	NOTEST	0	0.37977	inf	0	1	1
GPR62	GPR62	GPR62	chr3:51955313-51967466	hiPSCs	hiPS-BxcmP	NOTEST	0	0.208837	inf	0	1	1
GPR65	GPR65	GPR65	chr14:88005123-88014811	hiPSCs	hiPS-BxcmP	NOTEST	0	0.031616	inf	0	1	1
GPR85	GPR85	GPR85	chr7:113080412-113087778	hiPSCs	hiPS-BxcmP	NOTEST	0	0.559441	inf	0	1	1
GPR97	GPR97	GPR97	chr16:57668186-57689378	hiPSCs	hiPS-BxcmP	NOTEST	0	0.430464	inf	0	1	1
GPX6	GPX6	GPX6	chr6:28503295-28515793	hiPSCs	hiPS-BxcmP	NOTEST	0	0.184884	inf	0	1	1
GRIA2	GRIA2	GRIA2	chr4:157220583-157366075	hiPSCs	hiPS-BxcmP	NOTEST	0	0.161548	inf	0	1	1
GRIK1	GRIK1	GRIK1	chr21:29536932-29939964	hiPSCs	hiPS-BxcmP	NOTEST	0	0.0453604	inf	0	1	1
GRIN2C	GRIN2C	GRIN2C	chr17:74842022-74860843	hiPSCs	hiPS-BxcmP	NOTEST	0	0.0452226	inf	0	1	1
GS1-24F4.2	GS1-24F4.2	GS1-24F4.2	chr8:6808516-6842454	hiPSCs	hiPS-BxcmP	NOTEST	0	0.473433	inf	0	1	1
GS1-259H13.2	GS1-259H13.2	GS1-259H13.2	chr7:99598080-99610833	hiPSCs	hiPS-BxcmP	OK	0	2.58466	inf	#NAME?	0.00045	0.138068
GSTA1	GSTA1	GSTA1	chr6:52791379-52803866	hiPSCs	hiPS-BxcmP	NOTEST	0	0.27081	inf	0	1	1
GTF2A1L	GTF2A1L	GTF2A1L	chr2:48529924-48776517	hiPSCs	hiPS-BxcmP	NOTEST	0	0.55816	inf	0	1	1
GUSBP4	GUSBP4	GUSBP4	chr6:57919880-57961446	hiPSCs	hiPS-BxcmP	NOTEST	0	0.520735	inf	0	1	1
GYPB	GYPB	GYPB	chr4:143996103-144019345	hiPSCs	hiPS-BxcmP	NOTEST	0	0.489953	inf	0	1	1
H1FNT	H1FNT	H1FNT	chr12:48328979-48330279	hiPSCs	hiPS-BxcmP	NOTEST	0	0.128764	inf	0	1	1
H1FOO	H1FOO	H1FOO	chr3:129543213-129551467	hiPSCs	hiPS-BxcmP	NOTEST	0	0.200452	inf	0	1	1
HAR1A	HAR1A	HAR1A	chr20:63095492-63104385	hiPSCs	hiPS-BxcmP	NOTEST	0	0.159309	inf	0	1	1
HAVCR1P1	HAVCR1P1	HAVCR1P1	chr19:24162192-24163447	hiPSCs	hiPS-BxcmP	NOTEST	0	0.134538	inf	0	1	1
HAVCR2	HAVCR2	HAVCR2	chr5:157085831-157109237	hiPSCs	hiPS-BxcmP	NOTEST	0	0.247903	inf	0	1	1
HBA1	HBA1	HBA1	chr16:176679-177521	hiPSCs	hiPS-BxcmP	NOTEST	0	1.24798	inf	0	1	1
HBA2	HBA2	HBA2	chr16:172846-173710	hiPSCs	hiPS-BxcmP	OK	0	2.67311	inf	#NAME?	0.05025	0.997253
HBCBP	HBCBP	HBCBP	chr12:56996765-56998197	hiPSCs	hiPS-BxcmP	NOTEST	0	0.114367	inf	0	1	1
HBE1	HBE1	HBE1	chr11:5268349-5270143	hiPSCs	hiPS-BxcmP	NOTEST	0	1.43492	inf	0	1	1
HCG4B-5	HCG4B-5	HCG4B	chr6_GL000253v2_alt:1181002-1183579	hiPSCs	hiPS-BxcmP	NOTEST	0	0.0580581	inf	0	1	1
HCG8-7	HCG8-7	HCG8	chr6_GL000255v2_alt:1256105-1316366	hiPSCs	hiPS-BxcmP	NOTEST	0	0.0847802	inf	0	1	1
HCRTR2	HCRTR2	HCRTR2	chr6:55106459-55282620	hiPSCs	hiPS-BxcmP	NOTEST	0	0.172585	inf	0	1	1
HDC	HDC	HDC	chr15:50241946-50265965	hiPSCs	hiPS-BxcmP	NOTEST	0	0.112865	inf	0	1	1
HEATR4	HEATR4	HEATR4	chr14:73478483-73558947	hiPSCs	hiPS-BxcmP	NOTEST	0	0.128924	inf	0	1	1
HELT	HELT	HELT	chr4:185018846-185020804	hiPSCs	hiPS-BxcmP	NOTEST	0	0.23114	inf	0	1	1
HES7	HES7	HES7	chr17:8120589-8124092	hiPSCs	hiPS-BxcmP	OK	0	3.49209	inf	#NAME?	0.0011	0.212143
HGD	HGD	HGD	chr3:120628167-120682571	hiPSCs	hiPS-BxcmP	NOTEST	0	0.0880351	inf	0	1	1
HGFAC	HGFAC	HGFAC	chr4:3441974-3449491	hiPSCs	hiPS-BxcmP	NOTEST	0	0.15112	inf	0	1	1
HHATL	HHATL	HHATL	chr3:42692662-42702848	hiPSCs	hiPS-BxcmP	NOTEST	0	0.375137	inf	0	1	1
HHIPL2	HHIPL2	HHIPL2	chr1:222522259-222548102	hiPSCs	hiPS-BxcmP	NOTEST	0	0.232533	inf	0	1	1
HIF1A-AS2	HIF1A-AS2	HIF1A-AS2	chr14:61681040-61749089	hiPSCs	hiPS-BxcmP	OK	0	13.9861	inf	#NAME?	0.02515	0.95105
HIGD1B	HIGD1B	HIGD1B	chr17:44845987-44899625	hiPSCs	hiPS-BxcmP	NOTEST	0	0.306845	inf	0	1	1
HIST1H1A	HIST1H1A	HIST1H1A	chr6:26017031-26017812	hiPSCs	hiPS-BxcmP	NOTEST	0	0.254959	inf	0	1	1
HIST1H1B	HIST1H1B	HIST1H1B	chr6:27866791-27867581	hiPSCs	hiPS-BxcmP	NOTEST	0	0.250698	inf	0	1	1
HIST1H1D	HIST1H1D	HIST1H1D	chr6:26234211-26234988	hiPSCs	hiPS-BxcmP	OK	0	4.11039	inf	#NAME?	0.0281	0.991406
HIST1H1E	HIST1H1E	HIST1H1E	chr6:26156330-26157115	hiPSCs	hiPS-BxcmP	OK	0	5.56705	inf	#NAME?	0.0014	0.233333
HIST1H2AH	HIST1H2AH	HIST1H2AH	chr6:27147081-27147562	hiPSCs	hiPS-BxcmP	OK	0	2.35231	inf	#NAME?	0.07665	0.997253
HIST1H2AI	HIST1H2AI	HIST1H2AI	chr6:27808198-27808667	hiPSCs	hiPS-BxcmP	OK	0	1.86145	inf	#NAME?	0.0912	0.997253
HIST1H2AL	HIST1H2AL	HIST1H2AL	chr6:27865328-27865798	hiPSCs	hiPS-BxcmP	NOTEST	0	0.617647	inf	0	1	1
HIST1H2BC	HIST1H2BC	HIST1H2BC	chr6:26123466-26123904	hiPSCs	hiPS-BxcmP	NOTEST	0	1.44678	inf	0	1	1
HIST1H2BF	HIST1H2BF	HIST1H2BF	chr6:26199558-26199988	hiPSCs	hiPS-BxcmP	NOTEST	0	0.7557	inf	0	1	1
HIST1H2BG	HIST1H2BG	HIST1H2BG	chr6:26216199-26216644	hiPSCs	hiPS-BxcmP	OK	0	3.48644	inf	#NAME?	0.059	0.997253
HIST1H2BL	HIST1H2BL	HIST1H2BL	chr6:27807478-27807931	hiPSCs	hiPS-BxcmP	NOTEST	0	0.669665	inf	0	1	1
HIST1H2BM	HIST1H2BM	HIST1H2BM	chr6:27815043-27815489	hiPSCs	hiPS-BxcmP	OK	0	4.16227	inf	#NAME?	0.0567	0.997253
HIST1H3A	HIST1H3A	HIST1H3A	chr6:26020489-26020958	hiPSCs	hiPS-BxcmP	NOTEST	0	1.24097	inf	0	1	1
HIST1H3B	HIST1H3B	HIST1H3B	chr6:26031588-26032060	hiPSCs	hiPS-BxcmP	NOTEST	0	1.2241	inf	0	1	1
HIST1H3I	HIST1H3I	HIST1H3I	chr6:27871844-27872321	hiPSCs	hiPS-BxcmP	OK	0	1.79549	inf	#NAME?	0.0912	0.997253
HIST1H4C	HIST1H4C	HIST1H4C	chr6:26103947-26104337	hiPSCs	hiPS-BxcmP	OK	0	2.91643	inf	#NAME?	0.0912	0.997253
HIST1H4E	HIST1H4E	HIST1H4E	chr6:26204644-26205021	hiPSCs	hiPS-BxcmP	OK	0	2.14224	inf	#NAME?	0.1114	0.997253
HIST1H4H	HIST1H4H	HIST1H4H	chr6:26285125-26285499	hiPSCs	hiPS-BxcmP	NOTEST	0	1.09679	inf	0	1	1
HIST3H2BB	HIST3H2BB	HIST3H2BB	chr1:228458106-228458558	hiPSCs	hiPS-BxcmP	OK	0	2.019	inf	#NAME?	0.0912	0.997253
HK3	HK3	HK3	chr5:176810558-176899332	hiPSCs	hiPS-BxcmP	NOTEST	0	0.0479481	inf	0	1	1
HLA-DPB2-8	HLA-DPB2-8	HLA-DPB2	chr6_GL000256v2_alt:4561472-4577757	hiPSCs	hiPS-BxcmP	NOTEST	0	0.243905	inf	0	1	1
HLA-DRB1-5	HLA-DRB1-5	HLA-DRB1	chr6_GL000255v2_alt:3779003-3792416	hiPSCs	hiPS-BxcmP	NOTEST	0	0.139688	inf	0	1	1
HLA-F-AS1-7	HLA-F-AS1-7	HLA-F-AS1	chr6_GL000256v2_alt:1029598-1055278	hiPSCs	hiPS-BxcmP	NOTEST	0	0.61713	inf	0	1	1
HMP19	HMP19	HMP19	chr5:174045603-174109179	hiPSCs	hiPS-BxcmP	NOTEST	0	0.674917	inf	0	1	1
HMSD	HMSD	HMSD	chr18:63949353-63960412	hiPSCs	hiPS-BxcmP	OK	0	2.52325	inf	#NAME?	0.05025	0.997253
HOXB5	HOXB5	HOXB5	chr17:48590419-48606414	hiPSCs	hiPS-BxcmP	NOTEST	0	0.0860229	inf	0	1	1
HOXC11	HOXC11	HOXC11	chr12:53962307-53976419	hiPSCs	hiPS-BxcmP	NOTEST	0	0.529315	inf	0	1	1
HOXC9	HOXC9	HOXC9	chr12:54000092-54003337	hiPSCs	hiPS-BxcmP	NOTEST	0	0.418477	inf	0	1	1
HPGDS	HPGDS	HPGDS	chr4:94298555-94342876	hiPSCs	hiPS-BxcmP	NOTEST	0	0.0990183	inf	0	1	1
HPN-AS1	HPN-AS1	HPN-AS1	chr19:35040505-35106304	hiPSCs	hiPS-BxcmP	NOTEST	0	0.312224	inf	0	1	1
HRC	HRC	HRC	chr19:49151197-49155429	hiPSCs	hiPS-BxcmP	OK	0	2.08833	inf	#NAME?	0.0005	0.146739
HRH4	HRH4	HRH4	chr18:24460628-24479957	hiPSCs	hiPS-BxcmP	NOTEST	0	0.042813	inf	0	1	1
HSD17B3	HSD17B3	HSD17B3	chr9:96235305-96302302	hiPSCs	hiPS-BxcmP	NOTEST	0	0.182307	inf	0	1	1
HSD3BP4	HSD3BP4	HSD3BP4	chr1:119563879-119572576	hiPSCs	hiPS-BxcmP	NOTEST	0	0.0479606	inf	0	1	1
HSPB7	HSPB7	HSPB7	chr1:16014027-16018790	hiPSCs	hiPS-BxcmP	NOTEST	0	0.102264	inf	0	1	1
HTR3C	HTR3C	HTR3C	chr3:184053046-184060673	hiPSCs	hiPS-BxcmP	NOTEST	0	0.186545	inf	0	1	1
HTR5A	HTR5A	HTR5A	chr7:155067066-155087392	hiPSCs	hiPS-BxcmP	NOTEST	0	1.05596e-06	inf	0	1	1
HTR5A-AS1	HTR5A-AS1	HTR5A-AS1	chr7:155067066-155087392	hiPSCs	hiPS-BxcmP	NOTEST	0	0.110147	inf	0	1	1
IAPP	IAPP	IAPP	chr12:21264599-21395437	hiPSCs	hiPS-BxcmP	NOTEST	0	0.469746	inf	0	1	1
IBA57-AS1	IBA57-AS1	IBA57-AS1	chr1:228164085-228165512	hiPSCs	hiPS-BxcmP	OK	0	2.77485	inf	#NAME?	0.05835	0.997253
IFI44L	IFI44L	IFI44L	chr1:78620381-78646145	hiPSCs	hiPS-BxcmP	NOTEST	0	0.149517	inf	0	1	1
IFITM10	IFITM10	IFITM10	chr11:1732409-1750594	hiPSCs	hiPS-BxcmP	NOTEST	0	0.27335	inf	0	1	1
IFITM5	IFITM5	IFITM5	chr11:298199-299526	hiPSCs	hiPS-BxcmP	NOTEST	0	0.557272	inf	0	1	1
IGFN1	IGFN1	IGFN1	chr1:201190823-201228952	hiPSCs	hiPS-BxcmP	NOTEST	0	0.0478694	inf	0	1	1
IGSF23	IGSF23	IGSF23	chr19:44613589-44636781	hiPSCs	hiPS-BxcmP	NOTEST	0	0.272589	inf	0	1	1
IL17C	IL17C	IL17C	chr16:88638592-88640474	hiPSCs	hiPS-BxcmP	NOTEST	0	0.340281	inf	0	1	1
IL18R1	IL18R1	IL18R1	chr2:102356282-102398775	hiPSCs	hiPS-BxcmP	NOTEST	0	0.576469	inf	0	1	1
IL21-AS1	IL21-AS1	IL21-AS1	chr4:122612627-122689156	hiPSCs	hiPS-BxcmP	NOTEST	0	0.077229	inf	0	1	1
IL21R-AS1	IL21R-AS1	IL21R-AS1	chr16:27402161-27453393	hiPSCs	hiPS-BxcmP	NOTEST	0	0.342748	inf	0	1	1
IL33	IL33	IL33	chr9:6215148-6257983	hiPSCs	hiPS-BxcmP	NOTEST	0	0.130035	inf	0	1	1
IL36G	IL36G	IL36G	chr2:112978018-112985672	hiPSCs	hiPS-BxcmP	NOTEST	0	0.157798	inf	0	1	1
IMPG1	IMPG1	IMPG1	chr6:75921113-76072678	hiPSCs	hiPS-BxcmP	NOTEST	0	0.175709	inf	0	1	1
INGX	INGX	INGX	chrX:71366238-71530525	hiPSCs	hiPS-BxcmP	NOTEST	0	0.26087	inf	0	1	1
INHBC	INHBC	INHBC	chr12:57434684-57452062	hiPSCs	hiPS-BxcmP	NOTEST	0	0.177098	inf	0	1	1
INSL3	INSL3	INSL3	chr19:17816512-17821574	hiPSCs	hiPS-BxcmP	NOTEST	0	0.243894	inf	0	1	1
INSL5	INSL5	INSL5	chr1:66797740-66801259	hiPSCs	hiPS-BxcmP	NOTEST	0	0.289386	inf	0	1	1
INSRR	INSRR	INSRR	chr1:156806242-156881850	hiPSCs	hiPS-BxcmP	NOTEST	0	0.376806	inf	0	1	1
IRGC	IRGC	IRGC	chr19:43716061-43720021	hiPSCs	hiPS-BxcmP	NOTEST	0	0.198693	inf	0	1	1
ITIH1	ITIH1	ITIH1	chr3:52777585-52792068	hiPSCs	hiPS-BxcmP	NOTEST	0	0.0634484	inf	0	1	1
ITLN1	ITLN1	ITLN1	chr1:160876539-160885170	hiPSCs	hiPS-BxcmP	NOTEST	0	0.290184	inf	0	1	1
IZUMO1	IZUMO1	IZUMO1	chr19:48720584-48747574	hiPSCs	hiPS-BxcmP	NOTEST	0	0.633326	inf	0	1	1
IZUMO2	IZUMO2	IZUMO2	chr19:50152547-50163281	hiPSCs	hiPS-BxcmP	OK	0	1.48513	inf	#NAME?	0.0354	0.997253
JSRP1	JSRP1	JSRP1	chr19:2252250-2256423	hiPSCs	hiPS-BxcmP	OK	0	2.8709	inf	#NAME?	0.0017	0.260795
KBTBD12	KBTBD12	KBTBD12	chr3:127915231-127987671	hiPSCs	hiPS-BxcmP	NOTEST	0	0.026904	inf	0	1	1
KCNC2	KCNC2	KCNC2	chr12:75040077-75209804	hiPSCs	hiPS-BxcmP	NOTEST	0	0.347429	inf	0	1	1
KCNC3	KCNC3	KCNC3	chr19:50314936-50329377	hiPSCs	hiPS-BxcmP	NOTEST	0	0.507849	inf	0	1	1
KCNE1	KCNE1	KCNE1	chr21:34446687-34512275	hiPSCs	hiPS-BxcmP	NOTEST	0	0.046528	inf	0	1	1
KCNE2	KCNE2	KCNE2	chr21:34364023-34371141	hiPSCs	hiPS-BxcmP	OK	0	1.95832	inf	#NAME?	0.04475	0.997253
KCNIP1	KCNIP1	KCNIP1	chr5:170353486-170736632	hiPSCs	hiPS-BxcmP	NOTEST	0	0.689386	inf	0	1	1
KCNIP2-AS1	KCNIP2-AS1	KCNIP2-AS1	chr10:101819067-101843920	hiPSCs	hiPS-BxcmP	NOTEST	0	0.563697	inf	0	1	1
KCNJ1	KCNJ1	KCNJ1	chr11:128838013-128867373	hiPSCs	hiPS-BxcmP	NOTEST	0	0.188141	inf	0	1	1
KCNJ5	KCNJ5	KCNJ5	chr11:128891417-128921165	hiPSCs	hiPS-BxcmP	NOTEST	0	0.123585	inf	0	1	1
KCNK15	KCNK15	KCNK15	chr20:44745846-44810338	hiPSCs	hiPS-BxcmP	NOTEST	0	0.197875	inf	0	1	1
KCNS2	KCNS2	KCNS2	chr8:98427021-98430797	hiPSCs	hiPS-BxcmP	NOTEST	0	0.0462935	inf	0	1	1
KCNT1	KCNT1	KCNT1	chr9:135702184-135793147	hiPSCs	hiPS-BxcmP	NOTEST	0	0.619107	inf	0	1	1
KCNV1	KCNV1	KCNV1	chr8:109967003-109975734	hiPSCs	hiPS-BxcmP	NOTEST	0	1.05896	inf	0	1	1
KCTD16	KCTD16	KCTD16	chr5:144170872-144478534	hiPSCs	hiPS-BxcmP	NOTEST	0	0.187646	inf	0	1	1
KCTD19	KCTD19	KCTD19	chr16:67277509-67326761	hiPSCs	hiPS-BxcmP	NOTEST	0	0.104783	inf	0	1	1
KIAA0408	KIAA0408	KIAA0408	chr6:127438405-127526054	hiPSCs	hiPS-BxcmP	NOTEST	0	0.51132	inf	0	1	1
KIAA1211L	KIAA1211L	KIAA1211L	chr2:98793845-98936221	hiPSCs	hiPS-BxcmP	NOTEST	0	0.302385	inf	0	1	1
KIF19	KIF19	KIF19	chr17:74326211-74355820	hiPSCs	hiPS-BxcmP	OK	0	2.30822	inf	#NAME?	0.0023	0.284862
KIF25	KIF25	KIF25	chr6:167998852-168045089	hiPSCs	hiPS-BxcmP	NOTEST	0	0.367367	inf	0	1	1
KIF28P	KIF28P	KIF28P	chr1:246771597-246931978	hiPSCs	hiPS-BxcmP	NOTEST	0	0.0437438	inf	0	1	1
KLHDC1	KLHDC1	KLHDC1	chr14:49693104-49753152	hiPSCs	hiPS-BxcmP	NOTEST	0	0.0553451	inf	0	1	1
KLHL40	KLHL40	KLHL40	chr3:42685518-42692446	hiPSCs	hiPS-BxcmP	NOTEST	0	0.0661235	inf	0	1	1
KLHL41	KLHL41	KLHL41	chr2:169509701-169526262	hiPSCs	hiPS-BxcmP	NOTEST	0	0.0610233	inf	0	1	1
KLK1	KLK1	KLK1	chr19:50819145-50823787	hiPSCs	hiPS-BxcmP	NOTEST	0	1.08089	inf	0	1	1
KLK5	KLK5	KLK5	chr19:50943302-50953088	hiPSCs	hiPS-BxcmP	NOTEST	0	0.852544	inf	0	1	1
KLK7	KLK7	KLK7	chr19:50976478-50984064	hiPSCs	hiPS-BxcmP	NOTEST	0	0.323416	inf	0	1	1
KLRC4-KLRK1	KLRC4-KLRK1,KLRK1	KLRC4-KLRK1,KLRK1	chr12:10363768-10410146	hiPSCs	hiPS-BxcmP	NOTEST	0	1.49759e-05	inf	0	1	1
KLRK1	KLRK1	KLRK1	chr12:10363768-10410146	hiPSCs	hiPS-BxcmP	NOTEST	0	0.100924	inf	0	1	1
KRT13	KRT13	KRT13	chr17:41500980-41505613	hiPSCs	hiPS-BxcmP	NOTEST	0	0.0938624	inf	0	1	1
KRT4	KRT4	KRT4	chr12:52806542-52814116	hiPSCs	hiPS-BxcmP	NOTEST	0	0.0712283	inf	0	1	1
KRT75	KRT75	KRT75	chr12:52424069-52434326	hiPSCs	hiPS-BxcmP	NOTEST	0	0.144129	inf	0	1	1
KRT77	KRT77	KRT77	chr12:52689611-52703463	hiPSCs	hiPS-BxcmP	NOTEST	0	0.088419	inf	0	1	1
KRT86	KRT86	KRT86	chr12:52274650-52309163	hiPSCs	hiPS-BxcmP	NOTEST	0	0.146788	inf	0	1	1
KRTAP12-1	KRTAP12-1	KRTAP12-1	chr21:44497891-44711580	hiPSCs	hiPS-BxcmP	OK	0	1.60465	inf	#NAME?	0.22815	0.997253
KRTAP5-10	KRTAP5-10	KRTAP5-10	chr11:71565562-71566620	hiPSCs	hiPS-BxcmP	NOTEST	0	0.167398	inf	0	1	1
KRTDAP	KRTDAP	KRTDAP	chr19:35487323-35490531	hiPSCs	hiPS-BxcmP	NOTEST	0	0.676329	inf	0	1	1
LAMTOR5-AS1	LAMTOR5-AS1	LAMTOR5-AS1	chr1:110401252-110416274	hiPSCs	hiPS-BxcmP	NOTEST	0	1.43854	inf	0	1	1
LBX1	LBX1	LBX1	chr10:101226975-101238859	hiPSCs	hiPS-BxcmP	OK	0	6.94852	inf	#NAME?	0.00325	0.362603
LBX1-AS1	LBX1-AS1	LBX1-AS1	chr10:101226975-101238859	hiPSCs	hiPS-BxcmP	OK	0	4.53602	inf	#NAME?	0.0054	0.517021
LCE1E	LCE1E	LCE1E	chr1:152786276-152788426	hiPSCs	hiPS-BxcmP	NOTEST	0	0.290809	inf	0	1	1
LCN2	LCN2	LCN2	chr9:128149452-128153455	hiPSCs	hiPS-BxcmP	OK	0	2.83966	inf	#NAME?	0.0352	0.997253
LCNL1	LCNL1	LCNL1	chr9:136982992-136985758	hiPSCs	hiPS-BxcmP	NOTEST	0	0.255625	inf	0	1	1
LCP2	LCP2	LCP2	chr5:170248083-170297818	hiPSCs	hiPS-BxcmP	NOTEST	0	0.124408	inf	0	1	1
LDHC	LDHC	LDHC	chr11:18412303-18451246	hiPSCs	hiPS-BxcmP	NOTEST	0	0.413928	inf	0	1	1
LEAP2	LEAP2	LEAP2	chr5:132873665-132874890	hiPSCs	hiPS-BxcmP	NOTEST	0	0.88912	inf	0	1	1
LGALS4	LGALS4	LGALS4	chr19:38801670-38813100	hiPSCs	hiPS-BxcmP	NOTEST	0	0.394188	inf	0	1	1
LGALS7	LGALS7	LGALS7	chr19:38770967-38773517	hiPSCs	hiPS-BxcmP	NOTEST	0	1.11316	inf	0	1	1
LHB	LHB	LHB	chr19:49015979-49017090	hiPSCs	hiPS-BxcmP	OK	0	1.4915	inf	#NAME?	0.0912	0.997253
LHFPL5	LHFPL5	LHFPL5	chr6:35805293-35824075	hiPSCs	hiPS-BxcmP	NOTEST	0	0.0712283	inf	0	1	1
LIMD1-AS1	LIMD1-AS1	LIMD1-AS1	chr3:45594830-45688882	hiPSCs	hiPS-BxcmP	NOTEST	0	0.260953	inf	0	1	1
LINC00029	LINC00029	LINC00029	chr20:63009382-63085071	hiPSCs	hiPS-BxcmP	NOTEST	0	0.270475	inf	0	1	1
LINC00032	LINC00032	LINC00032	chr9:27245683-27282793	hiPSCs	hiPS-BxcmP	NOTEST	0	0.253644	inf	0	1	1
LINC00163	LINC00163	LINC00163	chr21:44989863-44994086	hiPSCs	hiPS-BxcmP	NOTEST	0	0.070929	inf	0	1	1
LINC00202-2	LINC00202-2	LINC00202-2	chr10:26643107-26653454	hiPSCs	hiPS-BxcmP	NOTEST	0	0.11535	inf	0	1	1
LINC00222	LINC00222	LINC00222	chr6:108751653-108769942	hiPSCs	hiPS-BxcmP	NOTEST	0	0.0899181	inf	0	1	1
LINC00266-3	LINC00266-3	LINC00266-3	chr6:140263-148159	hiPSCs	hiPS-BxcmP	NOTEST	0	0.708241	inf	0	1	1
LINC00277	LINC00277	LINC00277	chr15:69080849-69095824	hiPSCs	hiPS-BxcmP	NOTEST	0	0.0593338	inf	0	1	1
LINC00310	LINC00310	LINC00310	chr21:34180676-34189919	hiPSCs	hiPS-BxcmP	NOTEST	0	0.334561	inf	0	1	1
LINC00326	LINC00326	LINC00326	chr6:133088079-133106578	hiPSCs	hiPS-BxcmP	NOTEST	0	0.280537	inf	0	1	1
LINC00403	LINC00403	LINC00403	chr13:112106128-112108015	hiPSCs	hiPS-BxcmP	OK	0	2.73493	inf	#NAME?	0.0017	0.260795
LINC00421	LINC00421	LINC00421	chr13:19345048-19346749	hiPSCs	hiPS-BxcmP	NOTEST	0	0.168233	inf	0	1	1
LINC00470	LINC00470	LINC00470	chr18:1268310-1359629	hiPSCs	hiPS-BxcmP	NOTEST	0	0.164788	inf	0	1	1
LINC00487	LINC00487	LINC00487	chr2:6729167-6770311	hiPSCs	hiPS-BxcmP	NOTEST	0	0.143669	inf	0	1	1
LINC00514	LINC00514	LINC00514	chr16:2989053-2994509	hiPSCs	hiPS-BxcmP	NOTEST	0	0.181869	inf	0	1	1
LINC00515	LINC00515	LINC00515	chr21:25582774-25583224	hiPSCs	hiPS-BxcmP	OK	0	2.71906	inf	#NAME?	0.07665	0.997253
LINC00523	LINC00523	LINC00523	chr14:100657267-100672744	hiPSCs	hiPS-BxcmP	NOTEST	0	0.0981545	inf	0	1	1
LINC00525	LINC00525	LINC00525	chr7:47761475-47766772	hiPSCs	hiPS-BxcmP	NOTEST	0	0.288325	inf	0	1	1
LINC00539	LINC00539	LINC00539	chr13:21298124-21459370	hiPSCs	hiPS-BxcmP	NOTEST	0	0.401256	inf	0	1	1
LINC00551	LINC00551	LINC00551	chr13:106617809-106631658	hiPSCs	hiPS-BxcmP	NOTEST	0	0.0787017	inf	0	1	1
LINC00632	LINC00632	LINC00632	chrX:140709758-140772677	hiPSCs	hiPS-BxcmP	OK	0	2.25489	inf	#NAME?	0.0127	0.751304
LINC00634	LINC00634	LINC00634	chr22:41952186-41958942	hiPSCs	hiPS-BxcmP	OK	0	3.33626	inf	#NAME?	0.00065	0.171818
LINC00639	LINC00639	LINC00639	chr14:38749338-38916882	hiPSCs	hiPS-BxcmP	NOTEST	0	0.599405	inf	0	1	1
LINC00643	LINC00643	LINC00643	chr14:62117356-62139973	hiPSCs	hiPS-BxcmP	NOTEST	0	0.0845903	inf	0	1	1
LINC00659	LINC00659	LINC00659	chr20:62774120-62776856	hiPSCs	hiPS-BxcmP	OK	0	1.68472	inf	#NAME?	0.05365	0.997253
LINC00675	LINC00675	LINC00675	chr17:10713321-10815164	hiPSCs	hiPS-BxcmP	NOTEST	0	0.105601	inf	0	1	1
LINC00689	LINC00689	LINC00689	chr7:159008353-159026238	hiPSCs	hiPS-BxcmP	NOTEST	0	0.0717882	inf	0	1	1
LINC00836	LINC00836	LINC00836	chr10:25651711-25732935	hiPSCs	hiPS-BxcmP	NOTEST	0	0.291702	inf	0	1	1
LINC00877	LINC00877	LINC00877	chr3:72035518-72100455	hiPSCs	hiPS-BxcmP	NOTEST	0	0.523436	inf	0	1	1
LINC00908	LINC00908	LINC00908	chr18:76528654-76559827	hiPSCs	hiPS-BxcmP	NOTEST	0	0.203385	inf	0	1	1
LINC00910	LINC00910	LINC00910	chr17:43369844-43388898	hiPSCs	hiPS-BxcmP	NOTEST	0	0.194792	inf	0	1	1
LINC00930	LINC00930	LINC00930	chr15:92567817-92572263	hiPSCs	hiPS-BxcmP	NOTEST	0	0.0893824	inf	0	1	1
LINC00950	LINC00950	LINC00950	chr9:35860273-35865518	hiPSCs	hiPS-BxcmP	NOTEST	0	1.08154	inf	0	1	1
LINC00957	LINC00957	LINC00957	chr7:44028886-44044296	hiPSCs	hiPS-BxcmP	NOTEST	0	1.20093	inf	0	1	1
LINC00965	LINC00965	LINC00965	chr8:7260618-7263492	hiPSCs	hiPS-BxcmP	NOTEST	0	0.308899	inf	0	1	1
LINC00994	LINC00994	LINC00994	chr3:64067963-64268180	hiPSCs	hiPS-BxcmP	NOTEST	0	0.215734	inf	0	1	1
LINC01001	LINC01001	LINC01001	chr11:126986-131920	hiPSCs	hiPS-BxcmP	NOTEST	0	0.185695	inf	0	1	1
LINC01063	LINC01063	LINC01063	chr3:196631497-196632638	hiPSCs	hiPS-BxcmP	NOTEST	0	0.913463	inf	0	1	1
LINC01088	LINC01088	LINC01088	chr4:78971747-79308799	hiPSCs	hiPS-BxcmP	OK	0	3.73289	inf	#NAME?	0.0023	0.284862
LINC01102	LINC01102	LINC01102	chr2:104434346-104512757	hiPSCs	hiPS-BxcmP	NOTEST	0	0.215414	inf	0	1	1
LINC01111	LINC01111	LINC01111	chr8:76406653-76524356	hiPSCs	hiPS-BxcmP	NOTEST	0	0.191302	inf	0	1	1
LINC01119	LINC01119	LINC01119	chr2:46827863-46859006	hiPSCs	hiPS-BxcmP	NOTEST	0	0.281708	inf	0	1	1
LINC01123	LINC01123	LINC01123	chr2:109986979-109995281	hiPSCs	hiPS-BxcmP	NOTEST	0	0.0648249	inf	0	1	1
LINC01124	LINC01124	LINC01124	chr2:170700367-170770766	hiPSCs	hiPS-BxcmP	NOTEST	0	0.143822	inf	0	1	1
LINC01144	LINC01144	LINC01144	chr1:45303909-45305619	hiPSCs	hiPS-BxcmP	NOTEST	0	1.11083	inf	0	1	1
LINC01158	LINC01158	LINC01158	chr2:104805424-104851476	hiPSCs	hiPS-BxcmP	NOTEST	0	0.411866	inf	0	1	1
LINC01164	LINC01164	LINC01164	chr10:131772397-131790199	hiPSCs	hiPS-BxcmP	NOTEST	0	0.0862029	inf	0	1	1
LINC01183	LINC01183	LINC01183	chr5:127702263-127941517	hiPSCs	hiPS-BxcmP	NOTEST	0	0.956564	inf	0	1	1
LINC01186	LINC01186	LINC01186	chrX:46326222-46327662	hiPSCs	hiPS-BxcmP	OK	0	3.00821	inf	#NAME?	0.11165	0.997253
LINC01197	LINC01197	LINC01197	chr15:95279287-95327100	hiPSCs	hiPS-BxcmP	NOTEST	0	0.119637	inf	0	1	1
LIPJ	LIPJ	LIPJ	chr10:88266259-88606976	hiPSCs	hiPS-BxcmP	NOTEST	0	0.109542	inf	0	1	1
LMO1	LMO1	LMO1	chr11:8224303-8268635	hiPSCs	hiPS-BxcmP	OK	0	18.4147	inf	#NAME?	5e-05	0.028125
LMX1A	LMX1A	LMX1A	chr1:165201866-165356715	hiPSCs	hiPS-BxcmP	NOTEST	0	1.13074	inf	0	1	1
LOC100126582	LOC100126582	LOC100126582	chr9:62531307-62533651	hiPSCs	hiPS-BxcmP	NOTEST	0	0.129045	inf	0	1	1
LOC100128002	LOC100128002	LOC100128002	chr12:131295527-131298407	hiPSCs	hiPS-BxcmP	NOTEST	0	0.102731	inf	0	1	1
LOC100128127	LOC100128127	LOC100128127	chr10:133070928-133131675	hiPSCs	hiPS-BxcmP	NOTEST	0	0.152516	inf	0	1	1
LOC100128164	LOC100128164	LOC100128164	chr3:169943983-169966734	hiPSCs	hiPS-BxcmP	NOTEST	0	0.0233613	inf	0	1	1
LOC100128325	LOC100128325	LOC100128325	chr7:130141734-130142618	hiPSCs	hiPS-BxcmP	NOTEST	0	1.07764	inf	0	1	1
LOC100128374	LOC100128374	LOC100128374	chr7:1815791-2232948	hiPSCs	hiPS-BxcmP	NOTEST	0	0.0497214	inf	0	1	1
LOC100128531	LOC100128531	LOC100128531	chr22:24952707-25197448	hiPSCs	hiPS-BxcmP	NOTEST	0	0.374235	inf	0	1	1
LOC100128818	LOC100128818	LOC100128818	chr22:46762616-47175699	hiPSCs	hiPS-BxcmP	NOTEST	0	0.299645	inf	0	1	1
LOC100128885	LOC100128885	LOC100128885	chr7:64574694-64618589	hiPSCs	hiPS-BxcmP	NOTEST	0	0.131163	inf	0	1	1
LOC100129083	LOC100129083	LOC100129083	chr19:51410020-51417803	hiPSCs	hiPS-BxcmP	OK	0	3.82512	inf	#NAME?	0.13855	0.997253
LOC100129473	LOC100129473	LOC100129473	chr11:61752648-61788518	hiPSCs	hiPS-BxcmP	NOTEST	0	0.367709	inf	0	1	1
LOC100129617	LOC100129617	LOC100129617	chr16:81445169-81711762	hiPSCs	hiPS-BxcmP	NOTEST	0	0.646187	inf	0	1	1
LOC100129722	LOC100129722	LOC100129722	chr9:137250218-137253686	hiPSCs	hiPS-BxcmP	NOTEST	0	0.558862	inf	0	1	1
LOC100130075	LOC100130075	LOC100130075	chr12:68804436-68805494	hiPSCs	hiPS-BxcmP	NOTEST	0	0.167398	inf	0	1	1
LOC100130285	LOC100130285	LOC100130285	chr16:640068-641729	hiPSCs	hiPS-BxcmP	NOTEST	0	0.191574	inf	0	1	1
LOC100130539	LOC100130539	LOC100130539	chr10:44292087-44294649	hiPSCs	hiPS-BxcmP	NOTEST	0	0.15726	inf	0	1	1
LOC100130673	LOC100130673	LOC100130673	chr7:32456896-32458494	hiPSCs	hiPS-BxcmP	NOTEST	0	1.00268	inf	0	1	1
LOC100130987	LOC100130987	LOC100130987	chr11:67317838-67391687	hiPSCs	hiPS-BxcmP	NOTEST	0	0.451137	inf	0	1	1
LOC100131347	LOC100131347	LOC100131347	chr17:39057018-39153283	hiPSCs	hiPS-BxcmP	NOTEST	0	0.131496	inf	0	1	1
LOC100131496	LOC100131496	LOC100131496	chr20:47209213-47356889	hiPSCs	hiPS-BxcmP	NOTEST	0	0.202371	inf	0	1	1
LOC100131530	LOC100131530	LOC100131530	chr22:37986169-37988153	hiPSCs	hiPS-BxcmP	NOTEST	0	0.233789	inf	0	1	1
LOC100132249	LOC100132249	LOC100132249	chr9:62837137-62838344	hiPSCs	hiPS-BxcmP	NOTEST	0	0.282593	inf	0	1	1
LOC100132354	LOC100132354	LOC100132354	chr6:43891027-43938207	hiPSCs	hiPS-BxcmP	NOTEST	0	0.598435	inf	0	1	1
LOC100132781	LOC100132781	LOC100132781	chr9:96816471-96942290	hiPSCs	hiPS-BxcmP	NOTEST	0	0.143137	inf	0	1	1
LOC100132874	LOC100132874	LOC100132874	chr9:61982801-61986928	hiPSCs	hiPS-BxcmP	NOTEST	0	0.0696766	inf	0	1	1
LOC100134368	LOC100134368	LOC100134368	chr16:382240-392960	hiPSCs	hiPS-BxcmP	NOTEST	0	0.10232	inf	0	1	1
LOC100240735	LOC100240735	LOC100240735	chr12:54058253-54122234	hiPSCs	hiPS-BxcmP	NOTEST	0	0.413173	inf	0	1	1
LOC100287082	LOC100287082	LOC100287082	chr18:8695855-8832778	hiPSCs	hiPS-BxcmP	NOTEST	0	0.481719	inf	0	1	1
LOC100287166	LOC100287166	LOC100287166	chr20:19756389-20002459	hiPSCs	hiPS-BxcmP	NOTEST	0	0.81849	inf	0	1	1
LOC100287413	LOC100287413	LOC100287413	chr11:58905429-58908598	hiPSCs	hiPS-BxcmP	NOTEST	0	0.201735	inf	0	1	1
LOC100287592	LOC100287592	LOC100287592	chr5:50969216-50970187	hiPSCs	hiPS-BxcmP	NOTEST	0	1.08139	inf	0	1	1
LOC100289533	LOC100289533	LOC100289533	chr18:24162044-24397882	hiPSCs	hiPS-BxcmP	NOTEST	0	0.820075	inf	0	1	1
LOC100422556	LOC100422556	LOC100422556	chr15:51918962-51924120	hiPSCs	hiPS-BxcmP	NOTEST	0	0.663097	inf	0	1	1
LOC100505502	LOC100505502	LOC100505502	chr10:31307718-31529814	hiPSCs	hiPS-BxcmP	NOTEST	0	0.262817	inf	0	1	1
LOC100505585	LOC100505585	LOC100505585	chr19:41928728-41930136	hiPSCs	hiPS-BxcmP	NOTEST	0	0.276355	inf	0	1	1
LOC100505664	LOC100505664	LOC100505664	chr20:23187621-23190307	hiPSCs	hiPS-BxcmP	NOTEST	0	0.461482	inf	0	1	1
LOC100505710	LOC100505710	LOC100505710	chr3:184715825-184738945	hiPSCs	hiPS-BxcmP	NOTEST	0	1.13247	inf	0	1	1
LOC100505767	LOC100505767	LOC100505767	chr7:77039479-77060688	hiPSCs	hiPS-BxcmP	NOTEST	0	0.230058	inf	0	1	1
LOC100505797	LOC100505797	LOC100505797	chr18:72867811-72881399	hiPSCs	hiPS-BxcmP	OK	0	2.40626	inf	#NAME?	0.11075	0.997253
LOC100505912	LOC100505912	LOC100505912	chr4:22327353-22339666	hiPSCs	hiPS-BxcmP	NOTEST	0	0.626469	inf	0	1	1
LOC100505920	LOC100505920	LOC100505920	chr3:194203015-194205018	hiPSCs	hiPS-BxcmP	NOTEST	0	0.440827	inf	0	1	1
LOC100506022	LOC100506022	LOC100506022	chr1:9425093-9428996	hiPSCs	hiPS-BxcmP	NOTEST	0	0.255769	inf	0	1	1
LOC100506036	LOC100506036	LOC100506036	chr2:96812238-96814050	hiPSCs	hiPS-BxcmP	NOTEST	0	0.727772	inf	0	1	1
LOC100506082	LOC100506082	LOC100506082	chr11:4187151-4202653	hiPSCs	hiPS-BxcmP	NOTEST	0	0.686668	inf	0	1	1
LOC100506113	LOC100506113	LOC100506113	chr11:75813142-75814964	hiPSCs	hiPS-BxcmP	NOTEST	0	0.719541	inf	0	1	1
LOC100506114	LOC100506114	LOC100506114	chr19:50466787-50505802	hiPSCs	hiPS-BxcmP	NOTEST	0	0.551421	inf	0	1	1
LOC100506124	LOC100506124	LOC100506124	chr2:165857474-165871941	hiPSCs	hiPS-BxcmP	NOTEST	0	0.40167	inf	0	1	1
LOC100506142	LOC100506142	LOC100506142	chr2:46542727-46617112	hiPSCs	hiPS-BxcmP	NOTEST	0	0.213036	inf	0	1	1
LOC100506157	LOC100506157	LOC100506157	chr14:34916679-34982669	hiPSCs	hiPS-BxcmP	OK	0	3.1643	inf	#NAME?	0.01295	0.753219
LOC100506274	LOC100506274	LOC100506274	chr2:7421260-7450254	hiPSCs	hiPS-BxcmP	NOTEST	0	0.199859	inf	0	1	1
LOC100506282	LOC100506282	LOC100506282	chr11:83190919-83286407	hiPSCs	hiPS-BxcmP	OK	0	1.57869	inf	#NAME?	0.24475	0.997253
LOC100506374	LOC100506374	LOC100506374	chr19:56264329-56310454	hiPSCs	hiPS-BxcmP	NOTEST	0	0.22184	inf	0	1	1
LOC100506474	LOC100506474	LOC100506474	chr2:12966781-13007013	hiPSCs	hiPS-BxcmP	NOTEST	0	0.239314	inf	0	1	1
LOC100506504	LOC100506504	LOC100506504	chr1:2050469-2212720	hiPSCs	hiPS-BxcmP	NOTEST	0	1.31921	inf	0	1	1
LOC100506518	LOC100506518	LOC100506518	chr11:777576-784298	hiPSCs	hiPS-BxcmP	OK	0	1.72849	inf	#NAME?	0.22075	0.997253
LOC100506571	LOC100506571	LOC100506571	chr1:228073908-228076557	hiPSCs	hiPS-BxcmP	NOTEST	0	0.112629	inf	0	1	1
LOC100506737	LOC100506737	LOC100506737	chr22:45604431-45606015	hiPSCs	hiPS-BxcmP	NOTEST	0	0.195518	inf	0	1	1
LOC100506753	LOC100506753	LOC100506753	chr8:102864182-102865317	hiPSCs	hiPS-BxcmP	OK	0	5.00601	inf	#NAME?	0.03245	0.997253
LOC100506882	LOC100506882	LOC100506882	chr17:60421207-60431426	hiPSCs	hiPS-BxcmP	NOTEST	0	0.394138	inf	0	1	1
LOC100506974	LOC100506974	LOC100506974	chr17:13776627-13792550	hiPSCs	hiPS-BxcmP	NOTEST	0	0.0981034	inf	0	1	1
LOC100507054	LOC100507054	LOC100507054	chr4:1574061-1580516	hiPSCs	hiPS-BxcmP	OK	0	2.05762	inf	#NAME?	0.0395	0.997253
LOC100507071	LOC100507071	LOC100507071	chr8:22254575-22275174	hiPSCs	hiPS-BxcmP	NOTEST	0	0.489953	inf	0	1	1
LOC100507103	LOC100507103	LOC100507103	chr9:91104956-91119028	hiPSCs	hiPS-BxcmP	NOTEST	0	1.1752	inf	0	1	1
LOC100507346	LOC100507346	LOC100507346	chr9:95442981-95516965	hiPSCs	hiPS-BxcmP	NOTEST	0	0.33264	inf	0	1	1
LOC100507353	LOC100507353	LOC100507353	chr19:13518974-13520257	hiPSCs	hiPS-BxcmP	NOTEST	0	0.365341	inf	0	1	1
LOC100507462	LOC100507462	LOC100507462	chr6:138725210-138793319	hiPSCs	hiPS-BxcmP	NOTEST	0	0.164618	inf	0	1	1
LOC100507521	LOC100507521	LOC100507521	chr11:62077279-62082184	hiPSCs	hiPS-BxcmP	NOTEST	0	0.506096	inf	0	1	1
LOC100507530	LOC100507530	LOC100507530	chr8:6406591-6708227	hiPSCs	hiPS-BxcmP	NOTEST	0	1.00868	inf	0	1	1
LOC100507547	LOC100507547	LOC100507547	chr6:32152801-32178111	hiPSCs	hiPS-BxcmP	OK	0	1.82106	inf	#NAME?	0.1382	0.997253
LOC100507547-7	LOC100507547-7	LOC100507547	chr6_GL000255v2_alt:3375996-3401312	hiPSCs	hiPS-BxcmP	NOTEST	0	0.913574	inf	0	1	1
LOC100507600	LOC100507600	LOC100507600	chr2:135787844-135837180	hiPSCs	hiPS-BxcmP	NOTEST	0	0.419163	inf	0	1	1
LOC100507616	LOC100507616	LOC100507616	chr12:92466678-92483947	hiPSCs	hiPS-BxcmP	NOTEST	0	0.473252	inf	0	1	1
LOC100507657	LOC100507657	LOC100507657	chr22:27310650-27317456	hiPSCs	hiPS-BxcmP	NOTEST	0	0.0281255	inf	0	1	1
LOC100996294	LOC100996294	LOC100996294	chr17:20532067-20532854	hiPSCs	hiPS-BxcmP	OK	0	1.76472	inf	#NAME?	0.05025	0.997253
LOC100996318	LOC100996318	LOC100996318	chr1:121087344-121098265	hiPSCs	hiPS-BxcmP	NOTEST	0	0.295261	inf	0	1	1
LOC100996350	LOC100996350	LOC100996350	chr3:75668858-75671610	hiPSCs	hiPS-BxcmP	NOTEST	0	0.589355	inf	0	1	1
LOC100996419	LOC100996419	LOC100996419	chr5:179858981-179861283	hiPSCs	hiPS-BxcmP	NOTEST	0	1.31344	inf	0	1	1
LOC100996433	LOC100996433	LOC100996433	chr7:261883-264179	hiPSCs	hiPS-BxcmP	NOTEST	0	0.0660375	inf	0	1	1
LOC100996549	LOC100996549	LOC100996549	chr2:9758589-9773399	hiPSCs	hiPS-BxcmP	NOTEST	0	0.372172	inf	0	1	1
LOC100996574	LOC100996574	LOC100996574	chr9:133030674-133061340	hiPSCs	hiPS-BxcmP	NOTEST	0	0.310695	inf	0	1	1
LOC100996624	LOC100996624	LOC100996624	chr3:27830887-27834136	hiPSCs	hiPS-BxcmP	NOTEST	0	0.156903	inf	0	1	1
LOC100996643	LOC100996643	LOC100996643	chr9:63315242-63378127	hiPSCs	hiPS-BxcmP	NOTEST	0	0.0542772	inf	0	1	1
LOC100996664	LOC100996664	LOC100996664	chr14:67819778-68683172	hiPSCs	hiPS-BxcmP	NOTEST	0	0.365341	inf	0	1	1
LOC100996717	LOC100996717	LOC100996717	chr1:149385052-149464210	hiPSCs	hiPS-BxcmP	NOTEST	0	0.383731	inf	0	1	1
LOC100996741	LOC100996741	LOC100996741	chr1:145198616-145203104	hiPSCs	hiPS-BxcmP	NOTEST	0	0.104246	inf	0	1	1
LOC101059915	LOC101059915	LOC101059915	chrX:71667803-71671518	hiPSCs	hiPS-BxcmP	NOTEST	0	0.0917512	inf	0	1	1
LOC101059936	LOC101059936	LOC101059936	chr16:90161877-90162842	hiPSCs	hiPS-BxcmP	NOTEST	0	0.343062	inf	0	1	1
LOC101060181	LOC101060181	LOC101060181	chr19:12247243-12270377	hiPSCs	hiPS-BxcmP	NOTEST	0	0.0928827	inf	0	1	1
LOC101060376	LOC101060376	LOC101060376	chr17:37978154-37988705	hiPSCs	hiPS-BxcmP	NOTEST	0	0.491379	inf	0	1	1
LOC101241902	LOC101241902	LOC101241902	chr8:78722846-78724374	hiPSCs	hiPS-BxcmP	NOTEST	0	0.211533	inf	0	1	1
LOC101559451	LOC101559451	LOC101559451	chr17:4671383-4705529	hiPSCs	hiPS-BxcmP	NOTEST	0	0.612052	inf	0	1	1
LOC101593348	LOC101593348	LOC101593348	chr12:122207661-122228792	hiPSCs	hiPS-BxcmP	NOTEST	0	0.0643235	inf	0	1	1
LOC101926902	LOC101926902	LOC101926902	chr17:43148372-43170403	hiPSCs	hiPS-BxcmP	OK	0	19.8284	inf	#NAME?	0.2256	0.997253
LOC101926918	LOC101926918	LOC101926918	chr4:119431109-119454609	hiPSCs	hiPS-BxcmP	NOTEST	0	0.290184	inf	0	1	1
LOC101926920	LOC101926920	LOC101926920	chr17:43125582-43145113	hiPSCs	hiPS-BxcmP	NOTEST	0	0.251633	inf	0	1	1
LOC101926969	LOC101926969	LOC101926969	chr2:91578114-91580863	hiPSCs	hiPS-BxcmP	NOTEST	0	0.231385	inf	0	1	1
LOC101926997	LOC101926997	LOC101926997	chr18:2517249-2519260	hiPSCs	hiPS-BxcmP	NOTEST	0	0.239031	inf	0	1	1
LOC101927030	LOC101927030	LOC101927030	chr5:43014728-43093558	hiPSCs	hiPS-BxcmP	NOTEST	0	0.143398	inf	0	1	1
LOC101927053	LOC101927053	LOC101927053	chr2:96870474-96986600	hiPSCs	hiPS-BxcmP	NOTEST	0	0.0672243	inf	0	1	1
LOC101927055	LOC101927055	LOC101927055	chr2:178522826-178807423	hiPSCs	hiPS-BxcmP	NOTEST	0	0.396049	inf	0	1	1
LOC101927119	LOC101927119	LOC101927119	chr22:38078136-38110964	hiPSCs	hiPS-BxcmP	OK	0	2.26187	inf	#NAME?	0.1441	0.997253
LOC101927168	LOC101927168	LOC101927168	chr18:6728928-6915716	hiPSCs	hiPS-BxcmP	OK	0	2.04624	inf	#NAME?	0.2107	0.997253
LOC101927170	LOC101927170	LOC101927170	chr19:27901180-27956715	hiPSCs	hiPS-BxcmP	NOTEST	0	0.206541	inf	0	1	1
LOC101927192	LOC101927192	LOC101927192	chr15:96102183-96134611	hiPSCs	hiPS-BxcmP	NOTEST	0	0.274263	inf	0	1	1
LOC101927254	LOC101927254	LOC101927254	chr19:31149876-31228047	hiPSCs	hiPS-BxcmP	NOTEST	0	0.0744923	inf	0	1	1
LOC101927263	LOC101927263	LOC101927263	chr15:96392704-96395016	hiPSCs	hiPS-BxcmP	NOTEST	0	0.0748617	inf	0	1	1
LOC101927293	LOC101927293	LOC101927293	chr6:57962212-57972671	hiPSCs	hiPS-BxcmP	NOTEST	0	0.318013	inf	0	1	1
LOC101927326	LOC101927326	LOC101927326	chr20:45447401-45448581	hiPSCs	hiPS-BxcmP	NOTEST	0	0.538384	inf	0	1	1
LOC101927340	LOC101927340	LOC101927340	chr12:50129305-50167533	hiPSCs	hiPS-BxcmP	NOTEST	0	1.09873	inf	0	1	1
LOC101927374	LOC101927374	LOC101927374	chr3:78597237-79767909	hiPSCs	hiPS-BxcmP	NOTEST	0	0.0674225	inf	0	1	1
LOC101927375	LOC101927375	LOC101927375	chr13:24541563-24559718	hiPSCs	hiPS-BxcmP	NOTEST	0	0.25655	inf	0	1	1
LOC101927382	LOC101927382	LOC101927382	chr2:113215996-113278921	hiPSCs	hiPS-BxcmP	NOTEST	0	0.0198229	inf	0	1	1
LOC101927417	LOC101927417	LOC101927417	chr1:15247233-15398271	hiPSCs	hiPS-BxcmP	NOTEST	0	0.33984	inf	0	1	1
LOC101927420	LOC101927420	LOC101927420	chr7:87151422-87220573	hiPSCs	hiPS-BxcmP	NOTEST	0	0.933469	inf	0	1	1
LOC101927437	LOC101927437	LOC101927437	chr13:99606663-99957147	hiPSCs	hiPS-BxcmP	NOTEST	0	0.0435195	inf	0	1	1
LOC101927473	LOC101927473	LOC101927473	chr7:91367553-91376144	hiPSCs	hiPS-BxcmP	OK	0	3.0228	inf	#NAME?	0.07665	0.997253
LOC101927496	LOC101927496	LOC101927496	chr18:21240919-21241509	hiPSCs	hiPS-BxcmP	OK	0	1.85856	inf	#NAME?	0.1264	0.997253
LOC101927512	LOC101927512	LOC101927512	chr20:50163334-50166096	hiPSCs	hiPS-BxcmP	OK	0	1.57435	inf	#NAME?	0.0567	0.997253
LOC101927579	LOC101927579	LOC101927579	chr15:30572554-30625778	hiPSCs	hiPS-BxcmP	NOTEST	0	0.234963	inf	0	1	1
LOC101927608	LOC101927608	LOC101927608	chr12:57869834-57896846	hiPSCs	hiPS-BxcmP	NOTEST	0	0.338977	inf	0	1	1
LOC101927617	LOC101927617	LOC101927617	chr11:62433541-62546860	hiPSCs	hiPS-BxcmP	OK	0	5.73569	inf	#NAME?	0.13225	0.997253
LOC101927660	LOC101927660	LOC101927660	chr1:232174934-232180113	hiPSCs	hiPS-BxcmP	NOTEST	0	0.135931	inf	0	1	1
LOC101927675	LOC101927675	LOC101927675	chr5:157266080-157474722	hiPSCs	hiPS-BxcmP	NOTEST	0	0.73817	inf	0	1	1
LOC101927685	LOC101927685	LOC101927685	chrX:149929526-150016787	hiPSCs	hiPS-BxcmP	NOTEST	0	0.112828	inf	0	1	1
LOC101927699	LOC101927699	LOC101927699	chr10:46578626-46598145	hiPSCs	hiPS-BxcmP	NOTEST	0	0.130886	inf	0	1	1
LOC101927708	LOC101927708	LOC101927708	chr11:3500460-3581215	hiPSCs	hiPS-BxcmP	NOTEST	0	0.372394	inf	0	1	1
LOC101927763	LOC101927763	LOC101927763	chr11:5517031-5523180	hiPSCs	hiPS-BxcmP	NOTEST	0	0.0464688	inf	0	1	1
LOC101927765	LOC101927765	LOC101927765	chr1:234372806-234384049	hiPSCs	hiPS-BxcmP	OK	0	1.48548	inf	#NAME?	0.2082	0.997253
LOC101927789	LOC101927789	LOC101927789	chr11:65454837-65466673	hiPSCs	hiPS-BxcmP	NOTEST	0	0.97015	inf	0	1	1
LOC101927793	LOC101927793	LOC101927793	chr16:88874854-88977156	hiPSCs	hiPS-BxcmP	NOTEST	0	0.319627	inf	0	1	1
LOC101927806	LOC101927806	LOC101927806	chr1:16871850-16873743	hiPSCs	hiPS-BxcmP	NOTEST	0	0.127068	inf	0	1	1
LOC101927826	LOC101927826	LOC101927826	chr2:73272273-73284428	hiPSCs	hiPS-BxcmP	OK	0	1.66971	inf	#NAME?	0.09235	0.997253
LOC101927839	LOC101927839	LOC101927839	chr17:2059838-2337384	hiPSCs	hiPS-BxcmP	NOTEST	0	0.199269	inf	0	1	1
LOC101927870	LOC101927870	LOC101927870	chr7:103297425-103989516	hiPSCs	hiPS-BxcmP	NOTEST	0	0.0545844	inf	0	1	1
LOC101927881	LOC101927881	LOC101927881	chr2:128864599-128868727	hiPSCs	hiPS-BxcmP	NOTEST	0	0.321637	inf	0	1	1
LOC101927895	LOC101927895	LOC101927895	chr1:19210372-19251559	hiPSCs	hiPS-BxcmP	NOTEST	0	0.352007	inf	0	1	1
LOC101927896	LOC101927896	LOC101927896	chr2:234824174-234888776	hiPSCs	hiPS-BxcmP	OK	0	4.18635	inf	#NAME?	0.07665	0.997253
LOC101927911	LOC101927911	LOC101927911	chr17:2776928-3037741	hiPSCs	hiPS-BxcmP	NOTEST	0	0.106123	inf	0	1	1
LOC101927919	LOC101927919	LOC101927919	chr6:117672812-117675284	hiPSCs	hiPS-BxcmP	NOTEST	0	0.0967478	inf	0	1	1
LOC101927935	LOC101927935	LOC101927935	chr9:91722595-91950162	hiPSCs	hiPS-BxcmP	NOTEST	0	0.958903	inf	0	1	1
LOC101927957	LOC101927957	LOC101927957	chr16:72269013-72290607	hiPSCs	hiPS-BxcmP	NOTEST	0	0.603847	inf	0	1	1
LOC101927963	LOC101927963	LOC101927963	chr8:141125939-141195804	hiPSCs	hiPS-BxcmP	OK	0	1.5414	inf	#NAME?	0.1428	0.997253
LOC101927975	LOC101927975	LOC101927975	chr1:89788803-89790492	hiPSCs	hiPS-BxcmP	NOTEST	0	0.367328	inf	0	1	1
LOC101928005	LOC101928005	LOC101928005	chr5:137858441-137887851	hiPSCs	hiPS-BxcmP	NOTEST	0	0.601966	inf	0	1	1
LOC101928014	LOC101928014	LOC101928014	chr9:93857082-93858327	hiPSCs	hiPS-BxcmP	NOTEST	0	1.00803	inf	0	1	1
LOC101928062	LOC101928062	LOC101928062	chr12:70219132-70225492	hiPSCs	hiPS-BxcmP	NOTEST	0	0.352727	inf	0	1	1
LOC101928098	LOC101928098	LOC101928098	chr1:94982722-95072956	hiPSCs	hiPS-BxcmP	NOTEST	0	0.303219	inf	0	1	1
LOC101928108	LOC101928108	LOC101928108	chr8:143080643-143083478	hiPSCs	hiPS-BxcmP	NOTEST	0	0.131524	inf	0	1	1
LOC101928111	LOC101928111	LOC101928111	chr2:239401435-239402355	hiPSCs	hiPS-BxcmP	OK	0	1.55445	inf	#NAME?	0.03245	0.997253
LOC101928152	LOC101928152	LOC101928152	chr2:87439517-87521518	hiPSCs	hiPS-BxcmP	NOTEST	0	0.205957	inf	0	1	1
LOC101928156	LOC101928156	LOC101928156	chr2:216519178-216521563	hiPSCs	hiPS-BxcmP	OK	0	1.57785	inf	#NAME?	0.04475	0.997253
LOC101928158	LOC101928158	LOC101928158	chr20:62309059-62367312	hiPSCs	hiPS-BxcmP	NOTEST	0	0.234176	inf	0	1	1
LOC101928178	LOC101928178	LOC101928178	chr16:75293709-75433489	hiPSCs	hiPS-BxcmP	OK	0	1.7337	inf	#NAME?	0.21255	0.997253
LOC101928180	LOC101928180	LOC101928180	chr2:216533923-216579117	hiPSCs	hiPS-BxcmP	OK	0	10.0824	inf	#NAME?	0.04365	0.997253
LOC101928189	LOC101928189	LOC101928189	chr1:25272485-25338255	hiPSCs	hiPS-BxcmP	NOTEST	0	0.405987	inf	0	1	1
LOC101928215	LOC101928215	LOC101928215	chr16:29074841-29116718	hiPSCs	hiPS-BxcmP	NOTEST	0	0.153157	inf	0	1	1
LOC101928216	LOC101928216	LOC101928216	chr1:26021774-26036464	hiPSCs	hiPS-BxcmP	NOTEST	0	1.1813	inf	0	1	1
LOC101928239	LOC101928239	LOC101928239	chr20:32917978-32943702	hiPSCs	hiPS-BxcmP	NOTEST	0	0.248392	inf	0	1	1
LOC101928245	LOC101928245	LOC101928245	chr15:39188437-39194309	hiPSCs	hiPS-BxcmP	NOTEST	0	0.315912	inf	0	1	1
LOC101928262	LOC101928262	LOC101928262	chr11:69369949-69372512	hiPSCs	hiPS-BxcmP	NOTEST	0	0.214558	inf	0	1	1
LOC101928268	LOC101928268	LOC101928268	chr7:30424526-30478784	hiPSCs	hiPS-BxcmP	NOTEST	0	0.0832268	inf	0	1	1
LOC101928311	LOC101928311	LOC101928311	chr21:42777812-42778397	hiPSCs	hiPS-BxcmP	NOTEST	0	0.575552	inf	0	1	1
LOC101928325	LOC101928325	LOC101928325	chr17:10878369-10880895	hiPSCs	hiPS-BxcmP	NOTEST	0	0.412183	inf	0	1	1
LOC101928349	LOC101928349	LOC101928349	chr5:178049220-178067334	hiPSCs	hiPS-BxcmP	NOTEST	0	0.845249	inf	0	1	1
LOC101928375	LOC101928375	LOC101928375	chr17:75032566-75035371	hiPSCs	hiPS-BxcmP	NOTEST	0	0.266535	inf	0	1	1
LOC101928402	LOC101928402	LOC101928402	chrX:123959232-124102656	hiPSCs	hiPS-BxcmP	OK	0	5.24755	inf	#NAME?	0.17735	0.997253
LOC101928403	LOC101928403	LOC101928403	chr2:88627865-88631825	hiPSCs	hiPS-BxcmP	NOTEST	0	1.03704	inf	0	1	1
LOC101928409	LOC101928409	LOC101928409	chr4:173509576-173510957	hiPSCs	hiPS-BxcmP	OK	0	2.10779	inf	#NAME?	0.04035	0.997253
LOC101928412	LOC101928412	LOC101928412	chr12:22193390-22334714	hiPSCs	hiPS-BxcmP	NOTEST	0	1.32557	inf	0	1	1
LOC101928415	LOC101928415	LOC101928415	chrX:18890295-19122924	hiPSCs	hiPS-BxcmP	NOTEST	0	0.600275	inf	0	1	1
LOC101928432	LOC101928432	LOC101928432	chr19:50050679-50143845	hiPSCs	hiPS-BxcmP	NOTEST	0	0.783695	inf	0	1	1
LOC101928465	LOC101928465	LOC101928465	chr20:62642442-62685785	hiPSCs	hiPS-BxcmP	NOTEST	0	0.160309	inf	0	1	1
LOC101928487	LOC101928487	LOC101928487	chr2:218216346-218217093	hiPSCs	hiPS-BxcmP	OK	0	1.74637	inf	#NAME?	0.059	0.997253
LOC101928513	LOC101928513	LOC101928513	chr2:218356855-218368110	hiPSCs	hiPS-BxcmP	NOTEST	0	0.590651	inf	0	1	1
LOC101928514	LOC101928514	LOC101928514	chr17:76799041-76807102	hiPSCs	hiPS-BxcmP	NOTEST	0	0.0952318	inf	0	1	1
LOC101928529	LOC101928529	LOC101928529	chr3:44477787-44481686	hiPSCs	hiPS-BxcmP	NOTEST	0	0.804714	inf	0	1	1
LOC101928543	LOC101928543	LOC101928543	chr19:1753662-1775445	hiPSCs	hiPS-BxcmP	NOTEST	0	0.679765	inf	0	1	1
LOC101928555	LOC101928555	LOC101928555	chr11:72570591-72573222	hiPSCs	hiPS-BxcmP	NOTEST	0	0.119508	inf	0	1	1
LOC101928558	LOC101928558	LOC101928558	chr4:1544926-1549987	hiPSCs	hiPS-BxcmP	NOTEST	0	0.0623271	inf	0	1	1
LOC101928560	LOC101928560	LOC101928560	chr1:109546531-109548515	hiPSCs	hiPS-BxcmP	NOTEST	0	0.158926	inf	0	1	1
LOC101928592	LOC101928592	LOC101928592	chr3:44683081-44684791	hiPSCs	hiPS-BxcmP	NOTEST	0	0.185138	inf	0	1	1
LOC101928665	LOC101928665	LOC101928665	chr10:50063946-50133509	hiPSCs	hiPS-BxcmP	NOTEST	0	1.40912	inf	0	1	1
LOC101928690	LOC101928690	LOC101928690	chr11:111602445-111769101	hiPSCs	hiPS-BxcmP	NOTEST	0	0.174765	inf	0	1	1
LOC101928692	LOC101928692	LOC101928692	chrX:55484615-55491513	hiPSCs	hiPS-BxcmP	NOTEST	0	0.273396	inf	0	1	1
LOC101928701	LOC101928701	LOC101928701	chr10:16524829-16539768	hiPSCs	hiPS-BxcmP	NOTEST	0	0.649801	inf	0	1	1
LOC101928717	LOC101928717	LOC101928717	chr21:45403808-45513720	hiPSCs	hiPS-BxcmP	OK	0	3.36723	inf	#NAME?	0.0472	0.997253
LOC101928718	LOC101928718	LOC101928718	chr1:111722063-111767577	hiPSCs	hiPS-BxcmP	NOTEST	0	0.303706	inf	0	1	1
LOC101928722	LOC101928722	LOC101928722	chr9:136252225-136256826	hiPSCs	hiPS-BxcmP	NOTEST	0	0.0454673	inf	0	1	1
LOC101928767	LOC101928767	LOC101928767	chr14:85934677-86129778	hiPSCs	hiPS-BxcmP	NOTEST	0	0.276922	inf	0	1	1
LOC101928775	LOC101928775	LOC101928775	chr9:115739669-115744239	hiPSCs	hiPS-BxcmP	NOTEST	0	0.979121	inf	0	1	1
LOC101928794	LOC101928794	LOC101928794	chr5:66596347-67169598	hiPSCs	hiPS-BxcmP	NOTEST	0	0.810817	inf	0	1	1
LOC101928829	LOC101928829	LOC101928829	chr16:31508452-31509569	hiPSCs	hiPS-BxcmP	NOTEST	0	0.919031	inf	0	1	1
LOC101928845	LOC101928845	LOC101928845	chr19:14333742-14343913	hiPSCs	hiPS-BxcmP	NOTEST	0	1.05161	inf	0	1	1
LOC101928868	LOC101928868	LOC101928868	chr6:154510754-154522300	hiPSCs	hiPS-BxcmP	OK	0	2.01398	inf	#NAME?	0.03365	0.997253
LOC101928887	LOC101928887	LOC101928887	chr10:64901135-64924518	hiPSCs	hiPS-BxcmP	NOTEST	0	0.0581832	inf	0	1	1
LOC101928895	LOC101928895	LOC101928895	chr1:1274073-1279230	hiPSCs	hiPS-BxcmP	NOTEST	0	0.410659	inf	0	1	1
LOC101928897	LOC101928897	LOC101928897	chr9:137618991-137836127	hiPSCs	hiPS-BxcmP	NOTEST	0	0.187585	inf	0	1	1
LOC101928907	LOC101928907	LOC101928907	chr15:62060502-62061274	hiPSCs	hiPS-BxcmP	NOTEST	0	0.340467	inf	0	1	1
LOC101928926	LOC101928926	LOC101928926	chr19:19786620-19821751	hiPSCs	hiPS-BxcmP	NOTEST	0	0.360464	inf	0	1	1
LOC101928948	LOC101928948	LOC101928948	chr4:9531965-9608248	hiPSCs	hiPS-BxcmP	OK	0	11.2916	inf	#NAME?	0.0363	0.997253
LOC101928958	LOC101928958	LOC101928958	chr6:88609896-88963721	hiPSCs	hiPS-BxcmP	NOTEST	0	0.139695	inf	0	1	1
LOC101928998	LOC101928998	LOC101928998	chr8:12437012-12665611	hiPSCs	hiPS-BxcmP	NOTEST	0	0.195801	inf	0	1	1
LOC101929004	LOC101929004	LOC101929004	chr6:89131500-89165569	hiPSCs	hiPS-BxcmP	NOTEST	0	0.103655	inf	0	1	1
LOC101929021	LOC101929021	LOC101929021	chr10:69572034-69577154	hiPSCs	hiPS-BxcmP	OK	0	3.28635	inf	#NAME?	0.10465	0.997253
LOC101929028	LOC101929028	LOC101929028	chr8:16511860-16755525	hiPSCs	hiPS-BxcmP	OK	0	6.33755	inf	#NAME?	0.0943	0.997253
LOC101929045	LOC101929045	LOC101929045	chr17_GL383563v3_alt:137852-139927	hiPSCs	hiPS-BxcmP	NOTEST	0	0.0988009	inf	0	1	1
[truncated: 31,118 more rows]

## Sheet: list of specifically expressed 
#	list of specifically expressed genes in hiPS-BxcmP cells extracted from Differentially expressed genes table
	ACTL6B
	AMBN
	ANKRD33
	APITD1-CORT
	APOBEC3H
	ARHGAP15
	ARMC12
	BAALCOS
	C4orf47
	C6orf118
	C7orf61
	CCDC147-AS1
	CCER2
	CCR10
	CFC1
	CGA
	CGB
	CGB8
	CLDND2
	CLEC18C
	CMTM5
	COX4I2
	CSAG1
	CTB-178M22.2
	DHDH
	DKKL1
	ESX1
	FAM131C
	FAM167B
	FAM183A
	FAM209B
	FAM26F
	FATE1
	FCER1G
	FGF14
	FKBP1A-SDCBP2
	FLJ42351
	GABRA1
	GNG13
	GNGT1
	GPBAR1
	GPHA2
	GS1-259H13.2
	HBA2
	HES7
	HIF1A-AS2
	HIST1H1D
	HIST1H1E
	HIST1H2AH
	HIST1H2AI
	HIST1H2BG
	HIST1H2BM
	HIST1H3I
	HIST1H4C
	HIST1H4E
	HIST3H2BB
	HMSD
	HRC
	IBA57-AS1
	IZUMO2
	JSRP1
	KCNE2
	KIF19
	KRTAP12-1
	LBX1
	LBX1-AS1
	LCN2
	LHB
	LINC00403
	LINC00515
	LINC00632
	LINC00634
	LINC00659
	LINC01088
	LINC01186
	LMO1
	LOC100129083
	LOC100505797
	LOC100506157
	LOC100506282
	LOC100506518
	LOC100506753
	LOC100507054
	LOC100507547
	LOC100996294
	LOC101926902
	LOC101927119
	LOC101927168
	LOC101927473
	LOC101927496
	LOC101927512
	LOC101927617
	LOC101927765
	LOC101927826
	LOC101927896
	LOC101927963
	LOC101928111
	LOC101928156
	LOC101928178
	LOC101928180
	LOC101928402
	LOC101928409
	LOC101928487
	LOC101928717
	LOC101928868
	LOC101928948
	LOC101929021
	LOC101929028
	LOC101929149
	LOC101929174
	LOC101929249
	LOC101929289
	LOC101929465
	LOC101929664
	LOC101929977
	LOC102723398
	LOC102723465
	LOC102723482
	LOC102723703
	LOC102723828
	LOC102723846
	LOC102724192
	LOC102724210
	LOC102724217
	LOC102724448
	LOC102724609
	LOC254896
	LOC388210
	LOC390937
	LOC391322
	LOC441052
	LTC4S
	LYPD2
	MAGEA11
	MESP1
	MMRN1
	MT1IP
	MYLK-AS1
	MYOD1
	NEUROG1
	NR2F2-AS1
	OASL
	PAX3
	PCOLCE-AS1
	PFN3
	PHOSPHO2-KLHL23
	PLD4
	QRFP
	RBFADN
	REM1
	RP11-112L6.4
	RP11-27N21.3
	RP11-430H10.1
	RP11-692N5.1
	RPS10-NUDT3
	RPS27
	RSPH9
	RTBDN
	S100A1
	SCRT1
	SCRT2
	SFRP4
	SGCA
	SMIM18
	SNORA53
	SNTG2-3
	SST
	STMN4
	TBX15
	TFF3
	TIAF1
	TMEM114
	TMEM161B-AS1
	TMEM190
	TMEM249
	TNNT3
	TSGA10IP
	TUBB8
	UNCX
	UPK1A-AS1
	VPREB3
