# Supplementary material for: GSK-3α/β and MEK inhibitors assist the microenvironment of tumor initiation
Source: Cytotechnology. 2023 Apr 1;75(3):243–53. doi: 10.1007/s10616-023-00575-1 (PMC10167063; doi:10.1007/s10616-023-00575-1)
Supplement: Supplementary file 2 — Supplementary file2 (XLSX 10 kb) [file 10616_2023_575_MOESM2_ESM.xlsx]

## Sheet: Enriched pathways
Category	Term	Count	%	PValue	Genes
KEGG_PATHWAY	hsa04080:Neuroactive ligand-receptor interaction	7	4.60526	0.00327435	P2RX6, GABRA1, P2RX3, OPRK1, CGA, SSTR3, GABRG1
KEGG_PATHWAY	hsa04672:Intestinal immune network for IgA production	3	1.97368	0.0261453	MADCAM1, TNFRSF13C, CCR10
KEGG_PATHWAY	hsa04550:Signaling pathways regulating pluripotency of stem cells	4	2.63158	0.038744	WNT3A, ESX1, WNT8A, NEUROG1
KEGG_PATHWAY	hsa05200:Pathways in cancer	6	3.94737	0.0574128	NTRK1, FGF14, WNT3A, WNT8A, FGF23, GNG13
KEGG_PATHWAY	hsa04727:GABAergic synapse	3	1.97368	0.0760908	GABRA1, GNG13, GABRG1
KEGG_PATHWAY	hsa05032:Morphine addiction	3	1.97368	0.0855692	GABRA1, GNG13, GABRG1
