# Supplementary material for: GSK-3α/β and MEK inhibitors assist the microenvironment of tumor initiation
Source: Cytotechnology. 2023 Apr 1;75(3):243–53. doi: 10.1007/s10616-023-00575-1 (PMC10167063; doi:10.1007/s10616-023-00575-1)
Supplement: Supplementary file 3 — Supplementary file3 (XLSX 13 kb) [file 10616_2023_575_MOESM3_ESM.xlsx]

## Sheet: Enriched pathways
Category	Term	Count	%	PValue	Genes
KEGG_PATHWAY	hsa03010:Ribosome	23	1.42151	0.000181722	RPS9, RPL10, RPS7, RPS10-NUDT3, RPL31, RPLP1, RPL12, RPL13A, MRPL23, RPS28, RPS27, RPL18A, RPL36, RPL13, RPS2, RPL29, RPL18, RPS11, RNR1, RPL28, RPS10, RPS12, RPL19
KEGG_PATHWAY	hsa04978:Mineral absorption	11	0.679852	0.00076105	HEPH, MT1M, MT1F, ATP1A3, MT1G, MT1H, ATP1A2, ATP1B2, STEAP2, CLCN2, SLC39A4
KEGG_PATHWAY	hsa04360:Axon guidance	20	1.23609	0.00131494	SEMA6C, SEMA5B, NTNG2, ROBO3, UNC5A, EPHA8, UNC5C, SEMA4G, NFATC4, RND1, EFNB1, EFNA3, EFNB3, DPYSL5, RAC2, SLIT1, SRGAP3, NGEF, EPHB3, MAPK3
KEGG_PATHWAY	hsa00010:Glycolysis / Gluconeogenesis	13	0.803461	0.0021851	GPI, ACSS2, TPI1, PGAM2, AKR1A1, ENO2, ENO3, GCK, ALDH3B1, PGK1, ALDOC, ALDOA, GAPDH
KEGG_PATHWAY	hsa00051:Fructose and mannose metabolism	8	0.494438	0.00587242	PFKFB4, AKR1B10, TPI1, PMM1, MPI, ALDOC, ALDOA, KHK
KEGG_PATHWAY	hsa05034:Alcoholism	23	1.42151	0.00617335	NTRK2, HIST1H2BM, HIST1H2AI, HDAC10, HIST1H2AH, HIST2H2BF, HIST2H2BE, CAMKK1, GNG13, GRIN1, GNGT1, GNAO1, GNG3, HIST3H2A, TH, HIST1H2AG, HIST1H2BH, HIST3H2BB, HIST1H3I, HIST1H2BG, HIST1H4C, HIST1H4E, MAPK3
KEGG_PATHWAY	hsa01230:Biosynthesis of amino acids	12	0.741656	0.0112361	TKTL1, TPI1, PGAM2, IDH2, PGK1, ALDOC, NAGS, ALDOA, ENO2, GAPDH, ENO3, BCAT2
KEGG_PATHWAY	hsa00565:Ether lipid metabolism	9	0.556242	0.0120962	TMEM86B, GAL3ST1, PLA2G4B, PLA2G2A, ENPP2, PLA2G3, PLD4, PLA2G6, PAFAH1B3
KEGG_PATHWAY	hsa01200:Carbon metabolism	16	0.988875	0.0123617	GPI, TKTL1, ACSS2, TPI1, PGAM2, IDH2, ENO2, ENO3, GCK, MCEE, PGK1, ALDOC, PGLS, ALDOA, ACADS, GAPDH
KEGG_PATHWAY	hsa01100:Metabolic pathways	105	6.48949	0.0157492	PNMT, CDA, NDUFA13, ACSM3, MPI, ABAT, ENO2, ENO3, TM7SF2, GCSH, HYKK, CKMT1B, PTGDS, GAMT, TKTL1, DGAT2, PHYKPL, DPM3, SLC27A5, ISYNA1, FAXDC2, PLA2G3, PLD4, PLA2G6, NME1-NME2, CYP11A1, ALDH3B1, ATP5D, AFMID, PGK1, RDH16, INPP5J, ST3GAL3, GGT7, PMM1, POLR3GL, ST8SIA1, EPHX2, IDH2, GRHPR, AKR1B10, TH, CRYL1, PEMT, DEGS2, GALK1, GPI, GAL3ST1, QPRT, COX4I2, PYGM, ATP5G2, KHK, SMPD3, MCEE, PIP5KL1, P…
KEGG_PATHWAY	hsa04960:Aldosterone-regulated sodium reabsorption	8	0.494438	0.0175448	PRKCG, HSD11B2, FXYD4, PRKCB, ATP1A3, ATP1A2, ATP1B2, MAPK3
KEGG_PATHWAY	hsa05322:Systemic lupus erythematosus	17	1.05068	0.0253774	HIST1H2BM, CD40, HIST1H2AI, ACTN3, C1R, HIST1H2AH, HIST2H2BF, HIST2H2BE, HIST3H2A, HLA-DRA, HIST1H2AG, HIST1H2BH, HIST3H2BB, HIST1H3I, HIST1H2BG, HIST1H4C, HIST1H4E
KEGG_PATHWAY	hsa04514:Cell adhesion molecules (CAMs)	17	1.05068	0.0405737	NLGN3, NTNG2, CADM3, CNTNAP1, CD40, ITGB2, HLA-B, NRXN2, HLA-A, CLDN5, CD4, CLDN15, HLA-DRA, CNTN2, NCAM1, MADCAM1, LRRC4B
KEGG_PATHWAY	hsa01130:Biosynthesis of antibiotics	23	1.42151	0.0418304	BCKDHA, GPI, TKTL1, ISYNA1, ACSS2, TPI1, FAXDC2, PGAM2, IDH2, AKR1A1, NME5, ENO2, ENO3, GCK, TM7SF2, NME1-NME2, GCSH, PGK1, ALDOC, PGLS, ALDOA, GAPDH, BCAT2
KEGG_PATHWAY	hsa00030:Pentose phosphate pathway	6	0.370828	0.0492852	TKTL1, GPI, ALDOC, PGLS, ALDOA, RBKS
KEGG_PATHWAY	hsa00260:Glycine, serine and threonine metabolism	7	0.432633	0.0529714	GAMT, GCSH, GRHPR, SRR, PGAM2, SARDH, GCAT
KEGG_PATHWAY	hsa04724:Glutamatergic synapse	14	0.865266	0.0562841	PRKCG, PRKCB, PLA2G4B, GRIK5, GNG13, GRIN1, GNGT1, GNAO1, GRM2, GNG3, DLG4, SLC17A7, HOMER3, MAPK3
KEGG_PATHWAY	hsa04370:VEGF signaling pathway	9	0.556242	0.0624159	PRKCG, MAP2K2, PRKCB, NOS3, SH2D2A, PLA2G4B, RAC2, HSPB1, MAPK3
KEGG_PATHWAY	hsa00590:Arachidonic acid metabolism	9	0.556242	0.0624159	PTGIS, EPHX2, PLA2G4B, PLA2G2A, PLA2G3, PTGDS, LTC4S, PLA2G6, PTGS1
KEGG_PATHWAY	hsa00480:Glutathione metabolism	8	0.494438	0.0643817	GSTM3, GSTM2, GGT7, GSTM1, GSTA4, GSTO2, IDH2, GSTT1
KEGG_PATHWAY	hsa04550:Signaling pathways regulating pluripotency of stem cells	16	0.988875	0.066518	APC2, MAP2K2, FZD2, WNT3A, ESX1, FZD9, WNT8A, INHBB, KLF4, COMMD3-BMI1, LHX5, WNT1, JAK3, NEUROG1, WNT4, MAPK3
KEGG_PATHWAY	hsa04911:Insulin secretion	11	0.679852	0.0738365	PRKCG, RAB3A, KCNJ11, PRKCB, KCNN1, ATP1A3, ATP1A2, ATP1B2, GCK, GIP, TRPM4
KEGG_PATHWAY	hsa00980:Metabolism of xenobiotics by cytochrome P450	10	0.618047	0.0738479	GSTM3, GSTM2, AKR7A2, GSTM1, AKR7A3, GSTA4, GSTO2, ALDH3B1, DHDH, GSTT1
KEGG_PATHWAY	hsa04014:Ras signaling pathway	23	1.42151	0.0740414	PRKCG, NGFR, MAP2K2, PRKCB, PLA2G4B, FLT4, PLA2G2A, VEGFB, PLA2G3, FGF1, PLA2G6, FGF3, GNG13, GRIN1, MAPK10, GNGT1, GNG3, EFNA3, FGF14, RRAS, RAC2, FGF11, MAPK3
KEGG_PATHWAY	hsa05217:Basal cell carcinoma	8	0.494438	0.0824715	APC2, SHH, FZD2, WNT3A, FZD9, WNT8A, WNT1, WNT4
KEGG_PATHWAY	hsa03320:PPAR signaling pathway	9	0.556242	0.0964832	SLC27A1, FABP3, MMP1, FABP6, FABP7, OLR1, CD36, CPT1C, SLC27A5
